# Supplementary material for: Genome-wide association study for morphological traits and resistance to Peryonella pinodes in the USDA pea single plant plus collection
Source: G3 (Bethesda). 2022 Jul 6;12(9):jkac168. doi: 10.1093/g3journal/jkac168 (PMC9434253; doi:10.1093/g3journal/jkac168)
Supplement: jkac168_Supplemental_Table_5 [file jkac168_supplemental_table_5.xlsx]

## Sheet: Table S5
entry	acession	rep	sub.type	subspecie	node1.score1	node2.score1	node3.score1	node1.score2	node2.score2	node3.score2	node1.score3	node2.score3	node3.score3	node1.score4	node2.score4	node3.score4	number.nodes	score1.av	score2.av	score3.av	score4.av	audpc.leaf1	audpc.leaf2	audpc.leaf3	audpc
1	PI_137119	1			0	1	0	1	1	1	3	4	3	6	6	6	11	0.333333	1	3.33333	6	2.31	2.81	2.31	2.47
10	W6_31707	1	var.	sativum	2	3	2	2	3	2	6	6	6	6	6	6	12	2.33333	2.33333	6	6	4	4.5	4	4.17
100	PI_250441	1			3	4	3	4	5	3	6	6	6	6	6	6	10	3.33333	4	6	6	4.85	5.35	4.5	4.9
101	PI_250446	1			1	3	2	2	3	3	6	5	4	6	6	6	9	2	2.66667	5	6	3.85	4.15	3.65	3.88
102	PI_250447	1			2	2	1	3	3	2	5	5	4	6	6	5	9	1.66667	2.66667	4.66667	5.66667	4	4	3	3.67
103	PI_250448	1			2	1	1	3	3	3	4	4	4	6	6	6	10	1.33333	3	4	6	3.65	3.5	3.5	3.55
104	PI_253968	1			1	2	1	3	3	3	6	6	6	6	6	6	8	1.33333	3	6	6	4.19	4.35	4.19	4.24
105	PI_257244	1			4	3	2	5	5	4	6	6	6	6	6	6	11	3	4.66667	6	6	5.35	5.19	4.69	5.08
106	PI_257592	1			2	1	2	2	3	4	6	6	6	6	6	6	10	1.66667	3	6	6	4	4.19	4.69	4.29
107	PI_261623	1			3	4	3	5	6	6	6	6	6	6	6	6	9	3.33333	5.66667	6	6	5.19	5.69	5.54	5.47
108	PI_261624	1			3	6	5	4	5	5	6	6	6	6	6	6	9	4.66667	4.66667	6	6	4.85	5.65	5.5	5.33
109	PI_261636	1			1	2	1	3	2	1	5	5	3	6	3	1	8	1.33333	2	4.33333	3.33333	3.85	3.19	1.69	2.91
11	PI_184130	1			0	3	2	1	2	3	6	6	6	6	6	6	10	1.66667	2	6	6	3.35	4.15	4.35	3.95
111	PI_261677	1			3	2	1	3	3	2	6	4	4	6	6	6	9	2	2.66667	4.66667	6	4.5	3.65	3.15	3.77
112	PI_263014	1			1	3	2	3	4	4	6	6	6	6	6	6	10	2	3.66667	6	6	4.19	4.85	4.69	4.58
113	PI_263027	1			1	2	1	3	3	3	6	6	6	6	6	6	8	1.33333	3	6	6	4.19	4.35	4.19	4.24
114	PI_263030	1			4	5	2	6	6	5	6	6	6	6	6	6	12	3.66667	5.66667	6	6	5.69	5.85	5.04	5.53
115	PI_263031	1			1	1	1	1	2	2	3	4	4	6	5	6	10	1	1.66667	3.66667	5.66667	2.46	3	3.15	2.87
116	PI_263032	1			2	2	1	3	4	2	6	6	6	6	6	6	8	1.66667	3	6	6	4.35	4.69	3.85	4.29
117	PI_263871	1			2	1	1	3	2	3	6	2	3	6	4	4	10	1.33333	2.66667	3.66667	4.66667	4.35	2.15	2.85	3.12
118	PI_266070	1			1	1	1	1	2	2	4	5	6	4	5	6	9	1	1.66667	5	5	2.5	3.35	3.85	3.23
119	PI_269543	1			1	2	3	3	3	2	4	4	4	4	5	4	NA	2	2.66667	4	4.33333	3.19	3.5	3.15	3.28
12	PI_181958	1			3	2	1	5	4	3	6	6	5	6	6	6	8	2	4	5.66667	6	5.19	4.69	3.85	4.58
120	PI_269761	1	var.	arvense	1	2	1	1	3	2	3	4	3	5	5	4	11	1.33333	2	3.33333	4.66667	2.31	3.5	2.5	2.77
121	PI_269762	1	subsp.	sativum	3	2	3	4	3	4	6	6	6	6	6	6	11	2.66667	3.66667	6	6	4.85	4.35	4.85	4.68
122	PI_269777	1			2	1	2	2	2	2	6	6	5	6	6	6	8	1.66667	2	5.66667	6	4	3.85	3.65	3.83
123	PI_269778	1			1	1	2	1	1	3	1	3	4	3	4	5	10	1.33333	1.66667	2.66667	4	1.31	2.15	3.5	2.32
124	PI_269782	1			2	1	2	2	3	3	3	4	4	4	5	4	8	1.66667	2.66667	3.66667	4.33333	2.65	3.35	3.35	3.12
125	PI_269791	1			1	NA	NA	3	3	4	6	6	6	6	6	6	6	1	3.33333	6	6	4.19	NA	NA	4.31
126	PI_269802	1			2	2	0	4	4	1	6	6	3	6	6	3	7	1.33333	3	5	5	4.69	4.69	1.85	3.74
127	PI_269804	1			1	2	2	1	3	4	4	5	5	5	6	6	8	1.66667	2.66667	4.66667	5.66667	2.65	4	4.35	3.67
128	PI_269812	1			1	0	2	3	1	3	6	5	5	6	6	6	11	1	2.33333	5.33333	6	4.19	3	4	3.73
13	PI_109866	1			2	3	5	4	4	4	6	6	6	6	6	6	13	3.33333	4	6	6	4.69	4.85	5.15	4.9
130	PI_269821	1			4	4	2	6	6	3	6	6	6	6	6	6	8	3.33333	5	6	6	5.69	5.69	4.35	5.24
131	PI_269822	1			3	2	1	3	3	2	6	6	6	6	6	6	10	2	2.66667	6	6	4.5	4.35	3.85	4.23
132	PI_269825	1			2	2	2	4	4	4	6	6	6	6	6	6	12	2	4	6	6	4.69	4.69	4.69	4.69
133	PI_270536	1			1	1	1	3	3	1	4	4	3	4	5	3	10	1	2.33333	3.66667	4	3.19	3.35	2	2.85
134	PI_271035	1			1	1	1	2	2	1	6	6	6	6	6	6	10	1	1.66667	6	6	3.85	3.85	3.5	3.73
135	PI_271038	1			1	1	0	2	1	1	5	4	4	6	6	6	8	0.666667	1.33333	4.33333	6	3.5	2.81	2.65	2.99
136	PI_271116	1			2	2	3	3	3	4	6	6	6	6	6	6	NA	2.33333	3.33333	6	6	4.35	4.35	4.85	4.51
137	PI_271511	1			1	1	0	1	2	3	6	6	5	6	6	6	9	0.666667	2	5.66667	6	3.5	3.85	3.69	3.68
138	PI_272148	1			4	4	2	5	5	3	6	6	6	6	6	6	8	3.33333	4.33333	6	6	5.35	5.35	4.35	5.01
139	PI_272171	1			2	4	2	5	4	4	6	6	6	6	6	6	9	2.66667	4.33333	6	6	5.04	5	4.69	4.91
14	PI_116056	1	subsp.	sativum	3	3	2	4	4	4	6	6	6	6	6	6	8	2.66667	4	6	6	4.85	4.85	4.69	4.79
140	PI_272175	1			2	3	2	3	4	5	6	6	6	6	6	6	4	2.33333	4	6	6	4.35	4.85	5.04	4.74
141	PI_272184	1			1	1	1	3	2	2	3	4	4	6	5	4	8	1	2.33333	3.66667	5	3.15	3	2.85	3
142	PI_272194	1			2	3	2	4	5	4	6	6	6	6	6	6	11	2.33333	4.33333	6	6	4.69	5.19	4.69	4.86
143	PI_272215	1			1	1	2	3	3	3	5	4	5	6	6	6	12	1.33333	3	4.66667	6	3.85	3.5	4	3.78
144	PI_272216	1			2	2	2	3	3	3	6	6	6	6	6	6	11	2	3	6	6	4.35	4.35	4.35	4.35
145	PI_272218	1			3	2	1	3	4	3	6	4	1	6	6	6	8	2	3.33333	3.66667	6	4.5	4	2.46	3.65
146	PI_273209	1	subsp.	elatius	1	1	1	2	2	1	3	3	3	6	6	5	8	1	1.66667	3	5.66667	2.81	2.81	2.31	2.64
147	PI_273605	1			3	3	1	3	4	3	6	6	5	6	6	6	11	2.33333	3.33333	5.66667	6	4.5	4.85	3.85	4.4
148	PI_274307	1			4	4	5	5	5	5	6	6	6	6	6	6	10	4.33333	5	6	6	5.35	5.35	5.5	5.4
149	PI_274308	1			3	3	2	6	4	4	6	6	2	6	6	6	9	2.66667	4.66667	4.66667	6	5.54	4.85	3.31	4.56
15	PI_116844	1			1	2	2	3	3	4	6	6	6	6	6	6	12	1.66667	3.33333	6	6	4.19	4.35	4.69	4.41
150	PI_274584	1			3	5	2	5	5	4	6	6	1	6	6	6	11	3.33333	4.66667	4.33333	6	5.19	5.5	2.96	4.55
151	PI_275821	1			2	3	1	4	4	2	6	6	5	6	6	6	9	2	3.33333	5.66667	6	4.69	4.85	3.5	4.35
152	PI_275822	1			1	1	0	2	3	2	5	4	4	6	6	5	9	0.666667	2.33333	4.33333	5.66667	3.5	3.5	2.85	3.28
153	PI_277852	1			2	2	0	4	4	2	6	6	3	6	6	6	9	1.33333	3.33333	5	6	4.69	4.69	2.65	4.01
154	PI_279823	1			1	3	3	2	4	3	6	6	6	6	6	6	7	2.33333	3	6	6	3.85	4.85	4.5	4.4
155	PI_279825	1			1	0	0	1	0	0	4	4	1	6	5	1	10	0.333333	0.333333	3	4	2.81	2.15	0.5	1.82
156	PI_280252	1			5	2	2	6	3	3	6	6	6	6	6	6	9	3	4	6	6	5.85	4.35	4.35	4.85
157	PI_280603	1			1	1	2	1	1	3	5	4	4	6	6	5	11	1.33333	1.66667	4.33333	5.66667	3.15	2.81	3.5	3.15
158	PI_280609	1			1	2	0	1	3	3	4	5	5	6	6	6	8	1	2.33333	4.66667	6	2.81	4	3.69	3.5
159	PI_280613	1			1	1	1	2	1	2	5	2	5	6	6	6	10	1	1.66667	4	6	3.5	2.12	3.5	3.04
16	PI_116944	1			6	6	6	6	4	4	6	6	6	6	6	6	8	6	4.66667	6	6	6	5.31	5.31	5.54
160	PI_280614	1			3	2	1	3	3	3	4	6	2	6	6	5	9	2	3	4	5.66667	3.81	4.35	2.65	3.6
161	PI_280616	1			2	3	1	4	5	3	5	5	4	6	6	6	10	2	4	4.66667	6	4.35	4.85	3.5	4.23
162	PI_280617	1			1	0	1	2	2	3	5	5	5	6	6	6	10	0.666667	2.33333	5	6	3.5	3.35	3.85	3.56
163	PI_280619	1			1	3	3	2	4	3	6	6	2	6	6	6	9	2.33333	3	4.66667	6	3.85	4.85	3.12	3.94
165	PI_285710	1			2	4	2	3	4	4	6	6	6	6	6	6	7	2.66667	3.66667	6	6	4.35	5	4.69	4.68
166	PI_285718	1			1	1	2	1	1	3	5	5	4	6	5	6	9	1.33333	1.66667	4.66667	5.66667	3.15	3	3.65	3.27
168	PI_285724	1			0	2	0	0	2	1	2	3	2	2	5	3	9	0.666667	1	2.33333	3.33333	1	2.81	1.5	1.77
169	PI_285727	1			1	1	1	2	3	3	6	6	6	6	6	6	10	1	2.66667	6	6	3.85	4.19	4.19	4.08
17	PI_117264	1			3	2	0	4	4	1	6	6	4	6	6	4	9	1.66667	3	5.33333	5.33333	4.85	4.69	2.35	3.96
170	PI_285730	1			4	5	3	6	5	4	6	6	6	6	6	6	10	4	5	6	6	5.69	5.5	4.85	5.35
171	PI_285737	1			3	4	3	5	5	4	6	6	6	6	6	6	11	3.33333	4.66667	6	6	5.19	5.35	4.85	5.13
172	PI_285740	1			3	4	2	4	6	4	6	6	6	6	6	6	10	3	4.66667	6	6	4.85	5.69	4.69	5.08
173	PI_285747	1			1	1	2	2	3	2	6	6	5	6	6	6	10	1.33333	2.33333	5.66667	6	3.85	4.19	3.65	3.9
174	PI_286430	1			2	3	1	2	3	2	3	5	3	4	6	3	11	2	2.33333	3.66667	4.33333	2.65	4.15	2.35	3.05
175	PI_286431	1			3	2	0	5	5	3	6	6	6	6	6	6	9	1.66667	4.33333	6	6	5.19	5.04	4.04	4.76
176	PI_286607	1			2	4	1	3	4	1	6	6	5	6	6	6	NA	2.33333	2.66667	5.66667	6	4.35	5	3.15	4.17
177	PI_288025	1			0	1	1	1	1	1	4	3	6	6	6	6	7	0.666667	1	4.33333	6	2.65	2.46	3.5	2.87
179	PI_306591	1			0	1	0	0	1	1	2	2	1	6	6	6	9	0.333333	0.666667	1.66667	6	1.62	2.12	1.62	1.78
18	PI_117998	1			3	4	2	5	5	3	6	6	6	6	6	6	6	3	4.33333	6	6	5.19	5.35	4.35	4.96
180	PI_307666	1			1	2	1	1	3	3	6	6	6	6	6	6	9	1.33333	2.33333	6	6	3.5	4.35	4.19	4.01
181	PI_308796	1			2	1	0	3	3	3	6	6	5	6	6	6	8	1	3	5.66667	6	4.35	4.19	3.69	4.08
182	PI_314794	1			3	4	2	5	6	3	6	6	6	6	6	6	11	3	4.66667	6	6	5.19	5.69	4.35	5.08
183	PI_314795	1			1	3	1	3	3	3	6	6	5	6	6	6	10	1.66667	3	5.66667	6	4.19	4.5	3.85	4.18
184	PI_319374	1			2	3	1	3	4	3	6	6	6	6	6	6	11	2	3.33333	6	6	4.35	4.85	4.19	4.46
185	PI_324695	1			3	3	2	4	3	4	6	6	6	6	6	6	10	2.66667	3.66667	6	6	4.85	4.5	4.69	4.68
186	PI_324697	1			2	2	2	3	3	4	5	5	5	6	6	6	8	2	3.33333	5	6	4	4	4.35	4.12
187	PI_324700	1			1	3	1	2	3	2	3	4	3	6	6	3	7	1.66667	2.33333	3.33333	5	2.81	3.81	2.35	2.99
189	PI_324703	1			5	2	2	5	4	3	6	6	6	6	6	6	10	3	4	6	6	5.5	4.69	4.35	4.85
19	PI_118501	1			1	1	2	2	2	3	6	6	6	6	6	6	7	1.33333	2.33333	6	6	3.85	3.85	4.35	4.01
190	PI_324706	1			1	1	0	1	1	0	3	3	3	4	4	2	11	0.666667	0.666667	3	3.33333	2.15	2.15	1.35	1.88
191	PI_331413	1			2	2	2	4	4	3	6	6	6	6	6	6	11	2	3.66667	6	6	4.69	4.69	4.35	4.58
192	PI_331414	1			2	3	1	3	4	3	6	6	6	6	6	6	11	2	3.33333	6	6	4.35	4.85	4.19	4.46
193	PI_340128	1			1	1	0	3	2	1	3	2	3	5	4	4	8	0.666667	2	2.66667	4.33333	3	2.15	2	2.38
194	PI_340130	1			1	3	3	2	3	3	3	3	4	5	5	6	8	2.33333	2.66667	3.33333	5.33333	2.65	3.31	3.81	3.26
195	PI_341889	1			4	3	1	5	4	1	6	6	4	6	6	4	8	2.66667	3.33333	5.33333	5.33333	5.35	4.85	2.5	4.23
196	PI_343292	1			2	3	3	3	3	3	4	3	4	5	5	5	8	2.66667	3	3.66667	5	3.5	3.31	3.65	3.49
197	PI_343331	1			5	3	2	5	4	3	6	6	6	6	6	6	10	3.33333	4	6	6	5.5	4.85	4.35	4.9
198	PI_343338	1			1	1	1	1	1	2	3	3	3	5	5	4	7	1	1.33333	3	4.66667	2.31	2.31	2.5	2.37
199	PI_343824	1			3	4	1	5	5	2	6	6	3	6	6	2	10	2.66667	4	5	4.66667	5.19	5.35	2.19	4.24
20	PI_121352	1			3	3	1	4	4	3	6	6	5	6	6	6	10	2.33333	3.66667	5.66667	6	4.85	4.85	3.85	4.51
200	PI_343958	1			0	1	0	1	1	0	5	3	3	6	6	6	10	0.333333	0.666667	3.66667	6	3	2.46	1.96	2.47
201	PI_343987	1	subsp.	sativum	2	3	1	3	4	3	6	6	6	6	6	6	10	2	3.33333	6	6	4.35	4.85	4.19	4.46
202	PI_344003	1			3	2	1	4	4	3	6	6	6	6	6	6	9	2	3.66667	6	6	4.85	4.69	4.19	4.58
203	PI_344010	1	subsp.	elatius	1	2	2	1	4	3	4	5	5	6	6	6	10	1.66667	2.66667	4.66667	6	2.81	4.35	4	3.72
205	PI_347281	1			2	3	3	2	5	5	6	6	6	6	6	6	11	2.66667	4	6	6	4	5.19	5.19	4.79
206	PI_347295	1			2	2	2	3	4	3	6	6	6	6	6	6	10	2	3.33333	6	6	4.35	4.69	4.35	4.46
207	PI_347457	1			1	1	1	2	2	2	6	6	6	6	6	6	10	1	2	6	6	3.85	3.85	3.85	3.85
208	PI_347477	1			1	1	0	1	1	1	6	6	6	6	6	6	10	0.666667	1	6	6	3.5	3.5	3.35	3.45
209	PI_347490	1			2	3	1	5	5	3	6	6	4	6	6	6	8	2	4.33333	5.33333	6	5.04	5.19	3.5	4.58
21	PI_124478	1			1	1	3	3	3	3	5	3	6	6	6	6	7	1.66667	3	4.66667	6	3.85	3.15	4.5	3.83
210	PI_347496	1			2	3	2	4	5	4	6	6	6	6	6	6	8	2.33333	4.33333	6	6	4.69	5.19	4.69	4.86
211	PI_355906	1			1	0	1	3	2	1	6	3	4	6	3	4	7	0.666667	2	4.33333	4.33333	4.19	2.19	2.5	2.96
212	PI_356973	1			1	1	1	2	2	2	6	6	5	6	6	6	6	1	2	5.66667	6	3.85	3.85	3.5	3.73
213	PI_356974	1			2	3	1	3	4	2	5	6	3	6	6	6	7	2	3	4.66667	6	4	4.85	2.81	3.88
214	PI_356980	1			3	4	2	3	5	4	6	6	6	6	6	6	7	3	4	6	6	4.5	5.35	4.69	4.85
215	PI_356984	1			1	1	2	2	2	4	5	6	6	6	6	6	7	1.33333	2.66667	5.66667	6	3.5	3.85	4.69	4.01
216	PI_356986	1			3	3	3	6	5	6	6	6	6	6	6	6	10	3	5.66667	6	6	5.54	5.19	5.54	5.42
217	PI_356991	1			2	3	2	4	5	4	6	6	6	6	6	6	10	2.33333	4.33333	6	6	4.69	5.19	4.69	4.86
218	PI_356992	1			2	3	3	5	4	5	6	6	6	6	6	6	11	2.66667	4.66667	6	6	5.04	4.85	5.19	5.03
219	PI_357290	1			2	3	2	3	3	3	6	6	6	6	6	6	9	2.33333	3	6	6	4.35	4.5	4.35	4.4
22	PI_125839	1			2	4	2	3	4	3	6	6	6	6	6	6	11	2.66667	3.33333	6	6	4.35	5	4.35	4.56
220	PI_358300	1			3	3	2	4	4	4	6	6	6	6	6	6	8	2.66667	4	6	6	4.85	4.85	4.69	4.79
221	PI_358613	1			2	2	1	3	3	2	4	4	3	6	6	5	6	1.66667	2.66667	3.66667	5.66667	3.65	3.65	2.65	3.32
222	PI_358620	1			3	2	2	3	4	2	6	6	6	6	6	6	9	2.33333	3	6	6	4.5	4.69	4	4.4
223	PI_358633	1			2	3	1	3	4	2	6	6	6	6	6	6	10	2	3	6	6	4.35	4.85	3.85	4.35
224	PI_358640	1			2	2	0	3	3	1	6	5	4	6	5	3	9	1.33333	2.33333	5	4.66667	4.35	3.85	2.19	3.46
225	PI_365419	1			4	3	2	4	4	3	6	6	5	6	6	6	8	3	3.66667	5.66667	6	5	4.85	4	4.62
226	PI_371796	1			3	4	2	5	5	3	6	6	6	6	6	6	8	3	4.33333	6	6	5.19	5.35	4.35	4.96
227	PI_378157	1			3	1	1	3	2	1	5	4	3	6	5	3	NA	1.66667	2	4	4.66667	4.15	3	2	3.05
228	PI_381334	1			3	3	2	4	5	2	6	6	5	6	6	6	7	2.66667	3.66667	5.66667	6	4.85	5.19	3.65	4.56
229	PI_393488	1			2	1	1	3	2	1	3	3	2	4	3	2	9	1.33333	2	2.66667	3	3	2.35	1.5	2.28
23	PI_125840	1			1	2	2	2	3	3	5	6	5	6	6	6	8	1.66667	2.66667	5.33333	6	3.5	4.35	4	3.95
231	PI_404225	1			2	1	2	4	3	5	6	5	6	6	6	6	9	1.66667	4	5.66667	6	4.69	3.85	5.04	4.53
232	PI_409031	1			1	1	1	2	2	2	5	6	4	6	6	6	8	1	2	5	6	3.5	3.85	3.15	3.5
233	PI_413678	1			3	2	2	3	4	4	6	6	6	6	6	6	10	2.33333	3.66667	6	6	4.5	4.69	4.69	4.63
234	PI_413683	1			3	2	1	4	4	4	6	6	6	6	6	3	9	2	4	6	5	4.85	4.69	4.08	4.54
235	PI_413685	1			0	3	1	3	3	1	6	5	3	6	6	3	9	1.33333	2.33333	4.66667	5	4.04	4.15	2	3.4
236	PI_413688	1			3	4	2	4	5	3	6	6	6	6	6	6	10	3	4	6	6	4.85	5.35	4.35	4.85
237	PI_413698	1			3	2	2	3	4	2	6	5	4	6	6	4	10	2.33333	3	5	5.33333	4.5	4.35	3	3.95
238	PI_413703	1			1	3	1	2	3	2	5	5	3	6	6	5	10	1.66667	2.33333	4.33333	5.66667	3.5	4.15	2.65	3.44
239	PI_429839	1			1	1	1	2	2	2	3	3	3	6	4	6	11	1	2	3	5.33333	2.81	2.5	2.81	2.71
24	PI_134271	1			1	1	1	3	2	3	6	5	6	6	6	6	10	1	2.66667	5.66667	6	4.19	3.5	4.19	3.96
240	PI_429843	1			2	1	3	2	2	2	6	6	6	6	6	6	12	2	2	6	6	4	3.85	4.15	4
241	PI_429845	1			2	3	0	3	3	2	6	6	4	6	6	6	12	1.66667	2.66667	5.33333	6	4.35	4.5	3	3.95
242	PI_429849	1			4	2	3	5	3	4	6	4	5	6	4	4	10	3	4	5	4.66667	5.35	3.35	4.19	4.29
243	PI_430702	1			4	6	4	5	6	4	6	6	4	6	6	6	10	4.66667	5	5.33333	6	5.35	6	4.31	5.22
244	PI_476409	1			1	1	0	1	1	1	6	6	5	6	6	6	7	0.666667	1	5.66667	6	3.5	3.5	3	3.33
245	PI_476410	1			NA	NA	NA	NA	NA	NA	NA	NA	NA	NA	NA	NA	NA	NA	NA	NA	NA	NA	NA	NA	NA
246	PI_476413	1			4	2	2	5	4	4	6	6	6	6	6	6	11	2.66667	4.33333	6	6	5.35	4.69	4.69	4.91
247	PI_477371	1			2	1	1	3	3	2	6	6	6	6	6	6	12	1.33333	2.66667	6	6	4.35	4.19	3.85	4.13
248	PI_486131	1			5	4	2	5	4	4	6	6	6	6	6	6	9	3.66667	4.33333	6	6	5.5	5	4.69	5.06
249	PI_494077	1			2	1	0	3	2	1	6	6	6	6	6	6	11	1	2	6	6	4.35	3.85	3.35	3.85
25	PI_140298	1			1	1	2	1	3	3	4	5	6	6	6	6	10	1.33333	2.33333	5	6	2.81	3.85	4.35	3.67
250	PI_499982	1			2	3	2	2	4	4	4	4	5	6	6	6	10	2.33333	3.33333	4.33333	6	3.31	4.15	4.35	3.94
251	PI_505062	1	subsp.	sativum	2	2	0	2	3	1	4	3	3	5	6	3	9	1.33333	2	3.33333	4.66667	3.15	3.31	1.85	2.77
252	PI_505080	1	subsp.	sativum	1	2	1	2	2	1	NA	6	6	NA	6	6	11	1.33333	1.66667	6	6	NA	4	3.5	3.78
253	PI_505108	1	subsp.	sativum	2	1	1	3	2	3	3	3	4	5	4	5	8	1.33333	2.66667	3.33333	4.66667	3.15	2.5	3.35	3
254	PI_505122	1	subsp.	sativum	1	1	1	3	3	2	5	4	6	6	6	5	8	1	2.66667	5	5.66667	3.85	3.5	3.69	3.68
255	PI_505127	1	subsp.	sativum	1	1	1	2	2	2	2	3	3	2	3	3	9	1	2	2.66667	2.66667	1.85	2.35	2.35	2.18
256	PI_505144	1	subsp.	sativum	1	1	1	2	3	2	4	4	3	6	6	4	9	1	2.33333	3.66667	5.33333	3.15	3.5	2.5	3.05
257	PI_639974	1	subsp.	elatius	3	2	1	4	3	3	6	6	4	6	6	4	8	2	3.33333	5.33333	5.33333	4.85	4.35	3.19	4.13
258	W6_12723	1	var.	arvense	3	2	1	4	4	3	6	5	6	6	4	6	10	2	3.66667	5.66667	5.33333	4.85	4.04	4.19	4.36
259	W6_12739	1	var.	arvense	3	2	1	3	3	2	6	6	5	6	6	6	8	2	2.66667	5.66667	6	4.5	4.35	3.5	4.12
26	PI_155109	1			2	2	1	2	3	2	6	6	6	6	6	6	10	1.66667	2.33333	6	6	4	4.35	3.85	4.06
260	W6_15008	1	subsp.	elatius	1	1	1	1	3	3	6	6	6	6	6	6	12	1	2.33333	6	6	3.5	4.19	4.19	3.96
261	W6_15010	1	subsp.	elatius	1	2	1	2	3	1	3	4	2	4	5	4	10	1.33333	2	3	4.33333	2.5	3.5	1.81	2.6
262	W6_15019	1	var.	pumilio	2	2	2	4	4	3	6	6	6	6	6	6	8	2	3.66667	6	6	4.69	4.69	4.35	4.58
263	W6_15044	1	subsp.	elatius	3	4	2	6	5	4	6	6	6	6	6	6	8	3	5	6	6	5.54	5.35	4.69	5.19
264	W6_15048	1	var.	pumilio	3	0	0	4	1	1	6	6	6	6	6	6	10	1	2	6	6	4.85	3.35	3.35	3.85
265	W6_26154	1	var.	arvense	1	1	1	2	2	2	6	6	6	6	6	6	9	1	2	6	6	3.85	3.85	3.85	3.85
266	W6_26160	1	var.	arvense	2	2	1	4	4	3	6	6	6	6	6	6	8	1.66667	3.66667	6	6	4.69	4.69	4.19	4.53
267	W6_17293	1	var.	arvense	2	2	3	3	4	4	6	6	6	6	6	6	9	2.33333	3.66667	6	6	4.35	4.69	4.85	4.63
268	W6_15028	1	subsp.	transcaucasicum	2	2	3	3	4	4	6	6	6	6	6	6	8	2.33333	3.66667	6	6	4.35	4.69	4.85	4.63
269	PI_269798	1			3	2	1	5	4	2	6	6	5	6	6	6	9	2	3.66667	5.66667	6	5.19	4.69	3.5	4.46
27	PI_156647	1			3	3	0	4	4	2	6	6	6	6	6	6	12	2	3.33333	6	6	4.85	4.85	3.69	4.46
270	PI_601516	1			1	2	3	2	2	3	4	4	6	6	6	6	6	2	2.33333	4.66667	6	3.15	3.31	4.5	3.65
273	PI_639969	1	subsp.	asiaticum	3	2	2	3	3	4	3	3	3	5	4	4	8	2.33333	3.33333	3	4.33333	3.31	3	3.35	3.22
274	PI_639976	1	var.	arvense	0	1	0	1	2	0	3	2	2	5	4	2	8	0.333333	1	2.33333	3.66667	2.15	2.15	1	1.77
275	PI_639977	1	var.	arvense	2	2	2	3	3	3	4	4	4	6	6	6	9	2	3	4	6	3.65	3.65	3.65	3.65
276	PI_639979	1	var.	arvense	2	0	1	3	1	1	3	2	3	6	3	4	NA	1	1.66667	2.66667	4.33333	3.31	1.5	2.15	2.32
277	PI_639980	1	var.	arvense	3	2	2	5	4	3	6	6	6	6	6	6	9	2.33333	4	6	6	5.19	4.69	4.35	4.74
278	PI_639981	1	var.	arvense	3	2	2	3	3	3	3	3	6	5	4	6	8	2.33333	3	4	5	3.31	3	4.35	3.55
279	PI_347329	1			1	1	0	3	2	0	6	5	1	6	6	5	8	0.666667	1.66667	4	5.66667	4.19	3.5	1.12	2.94
28	PI_156720	1			3	3	2	4	4	3	6	5	5	6	6	6	10	2.66667	3.66667	5.33333	6	4.85	4.5	4	4.45
280	PI_173840	1			3	2	1	4	4	3	6	6	6	6	6	6	9	2	3.66667	6	6	4.85	4.69	4.19	4.58
281	PI_206816	1			1	2	1	2	3	1	6	6	6	6	6	6	11	1.33333	2	6	6	3.85	4.35	3.5	3.9
282	PI_393490	1			1	1	1	2	1	2	3	3	3	3	3	3	8	1	1.66667	3	3	2.35	2	2.35	2.23
283	W6_26157	1	var.	arvense	3	2	1	4	4	3	6	6	5	6	6	6	9	2	3.66667	5.66667	6	4.85	4.69	3.85	4.46
284	W6_26161	1	var.	arvense	3	2	0	4	3	1	6	6	5	6	6	6	9	1.66667	2.66667	5.66667	6	4.85	4.35	3	4.06
285	PI_320972	1			1	1	2	1	3	2	6	6	4	6	6	6	10	1.33333	2	5.33333	6	3.5	4.19	3.31	3.67
286	PI_638516	1			3	3	1	4	4	1	6	6	4	6	6	6	10	2.33333	3	5.33333	6	4.85	4.85	2.81	4.17
287	W6_39726	1			1	0	0	1	1	1	6	6	6	6	6	6	10	0.333333	1	6	6	3.5	3.35	3.35	3.4
288	PI_594358	1			2	3	3	3	4	4	6	6	6	6	6	6	7	2.66667	3.66667	6	6	4.35	4.85	4.85	4.68
289	PI_633698	1			3	3	4	4	5	4	6	6	5	6	6	6	5	3.33333	4.33333	5.66667	6	4.85	5.19	4.65	4.9
29	PI_162909	1			2	3	2	5	4	4	6	6	6	6	6	6	11	2.33333	4.33333	6	6	5.04	4.85	4.69	4.86
290	PI_619079	1			1	2	2	2	3	3	6	6	6	6	6	6	11	1.66667	2.66667	6	6	3.85	4.35	4.35	4.18
291	PI_628276	1			4	3	4	5	5	5	6	6	6	6	6	6	7	3.66667	5	6	6	5.35	5.19	5.35	5.29
292	PI_634571	1			1	1	NA	1	1	3	3	3	4	6	5	6	9	1	1.66667	3.33333	5.66667	2.46	2.31	NA	2.76
3	PI_203066	1			3	3	3	3	3	4	6	6	5	6	6	6	12	3	3.33333	5.66667	6	4.5	4.5	4.5	4.5
30	PI_163126	1			2	2	3	3	4	4	5	6	5	6	6	6	8	2.33333	3.66667	5.33333	6	4	4.69	4.5	4.4
31	PI_164548	1			2	2	2	4	4	4	6	6	6	6	6	6	10	2	4	6	6	4.69	4.69	4.69	4.69
32	PI_164612	1			2	2	2	3	4	5	6	6	6	6	6	6	NA	2	4	6	6	4.35	4.69	5.04	4.69
33	PI_164971	1			1	1	2	2	2	3	6	6	6	6	6	6	8	1.33333	2.33333	6	6	3.85	3.85	4.35	4.01
34	PI_164972	1			2	2	1	3	4	2	6	6	6	6	6	6	9	1.66667	3	6	6	4.35	4.69	3.85	4.29
35	PI_165949	1			1	1	1	3	3	2	4	3	4	5	5	3	7	1	2.66667	3.66667	4.33333	3.35	3	2.69	3.01
37	PI_166159	1			0	1	0	1	1	1	3	3	3	3	3	3	8	0.333333	1	3	3	1.85	2	1.85	1.9
38	PI_169608	1			3	2	1	3	4	3	6	6	5	6	6	6	12	2	3.33333	5.66667	6	4.5	4.69	3.85	4.35
39	PI_171810	1			1	3	2	3	3	3	4	5	4	4	6	5	NA	2	3	4.33333	5	3.19	4.15	3.5	3.62
4	PI_203067	1			2	3	1	5	5	2	6	4	2	6	6	6	12	2	4	4	6	5.04	4.5	2.46	4
40	PI_172339	1			1	1	1	2	2	2	4	4	4	6	6	6	9	1	2	4	6	3.15	3.15	3.15	3.15
41	PI_174921	1			2	3	2	4	4	3	5	5	4	6	6	4	8	2.33333	3.66667	4.66667	5.33333	4.35	4.5	3.35	4.06
42	PI_175231	1			1	1	2	2	2	3	4	4	4	4	6	6	8	1.33333	2.33333	4	5.33333	2.85	3.15	3.65	3.22
43	PI_179450	1			2	3	2	4	5	4	5	6	6	6	6	6	8	2.33333	4.33333	5.66667	6	4.35	5.19	4.69	4.74
44	PI_179451	1			1	1	0	1	1	1	6	6	5	6	6	6	8	0.666667	1	5.66667	6	3.5	3.5	3	3.33
45	PI_179459	1			2	3	0	4	5	1	6	6	4	6	6	4	10	1.66667	3.33333	5.33333	5.33333	4.69	5.19	2.35	4.08
46	PI_179722	1			3	1	1	4	3	3	6	6	6	6	6	6	8	1.66667	3.33333	6	6	4.85	4.19	4.19	4.41
47	PI_179970	1			1	3	2	4	4	1	6	6	6	6	6	6	9	2	3	6	6	4.54	4.85	3.65	4.35
48	PI_180329	1			3	2	0	4	5	1	6	6	2	6	6	6	9	1.66667	3.33333	4.66667	6	4.85	5.04	1.96	3.95
49	PI_180693	1			3	4	2	6	6	3	6	6	6	6	6	6	12	3	5	6	6	5.54	5.69	4.35	5.19
5	PI_203068	1			1	3	2	4	4	2	6	6	6	6	6	6	11	2	3.33333	6	6	4.54	4.85	4	4.46
50	PI_180696	1			0	0	1	1	1	3	6	6	6	6	6	6	9	0.333333	1.66667	6	6	3.35	3.35	4.19	3.63
51	PI_180699	1			2	2	0	4	4	1	6	6	6	6	6	6	9	1.33333	3	6	6	4.69	4.69	3.35	4.24
52	PI_180702	1			2	2	1	3	4	3	6	6	5	6	6	6	11	1.66667	3.33333	5.66667	6	4.35	4.69	3.85	4.29
53	PI_181801	1			3	3	2	3	4	4	6	6	6	6	6	6	11	2.66667	3.66667	6	6	4.5	4.85	4.69	4.68
55	PI_184784	1			1	2	2	3	4	3	4	5	4	6	6	6	10	1.66667	3.33333	4.33333	6	3.5	4.35	3.65	3.83
56	PI_193578	1			4	4	2	4	5	3	5	6	5	6	6	6	11	3.33333	4	5.33333	6	4.65	5.35	4	4.67
57	PI_193584	1			3	4	2	4	5	3	6	6	6	6	6	6	12	3	4	6	6	4.85	5.35	4.35	4.85
58	PI_193590	1			2	1	1	2	1	2	6	6	6	6	6	6	10	1.33333	1.66667	6	6	4	3.5	3.85	3.78
59	PI_195020	1			3	2	3	4	5	4	6	6	6	6	6	6	11	2.66667	4.33333	6	6	4.85	5.04	4.85	4.91
6	PI_203069	1			2	4	2	3	4	4	6	6	6	6	6	6	8	2.66667	3.66667	6	6	4.35	5	4.69	4.68
60	PI_195404	1			2	1	1	3	2	2	6	6	5	6	6	6	11	1.33333	2.33333	5.66667	6	4.35	3.85	3.5	3.9
61	PI_195631	1			4	2	0	5	3	0	6	6	1	6	6	6	11	2	2.66667	4.33333	6	5.35	4.35	1.27	3.65
62	PI_197044	1			2	2	1	3	3	2	6	6	5	6	6	6	9	1.66667	2.66667	5.66667	6	4.35	4.35	3.5	4.06
63	PI_197990	1			2	1	0	3	2	0	6	6	6	6	6	6	10	1	1.66667	6	6	4.35	3.85	3	3.73
64	PI_198072	1			3	2	2	3	3	3	6	6	6	6	6	6	12	2.33333	3	6	6	4.5	4.35	4.35	4.4
65	PI_198074	1			3	3	4	4	4	5	6	6	6	6	6	6	10	3.33333	4.33333	6	6	4.85	4.85	5.35	5.01
67	PI_200755	1			3	3	2	4	5	4	6	6	6	6	6	6	10	2.66667	4.33333	6	6	4.85	5.19	4.69	4.91
68	PI_201390	1			3	2	2	4	3	4	6	6	6	6	6	6	12	2.33333	3.66667	6	6	4.85	4.35	4.69	4.63
69	PI_204306	1			3	2	3	4	3	5	5	6	6	6	6	6	11	2.66667	4	5.66667	6	4.5	4.35	5.19	4.68
7	PI_221697	1			1	1	0	1	1	2	2	3	2	4	3	5	10	0.666667	1.33333	2.33333	4	1.81	2	2.15	1.99
70	PI_206006	1			0	1	0	1	1	1	4	3	5	4	4	5	11	0.333333	1	4	4.33333	2.35	2.15	2.85	2.45
71	PI_206838	1			5	4	2	6	6	4	6	6	6	6	6	6	10	3.66667	5.33333	6	6	5.85	5.69	4.69	5.41
72	PI_206861	1			1	3	0	2	3	0	5	5	3	6	6	4	6	1.33333	1.66667	4.33333	5.33333	3.5	4.15	1.65	3.1
73	PI_207508	1			2	3	3	3	4	4	6	5	6	6	5	6	7	2.66667	3.66667	5.66667	5.66667	4.35	4.35	4.85	4.51
74	PI_209507	1			2	2	1	3	3	2	6	6	6	6	6	6	10	1.66667	2.66667	6	6	4.35	4.35	3.85	4.18
75	PI_210561	1			3	2	1	4	3	3	5	5	3	6	6	6	11	2	3.33333	4.33333	6	4.5	4	3.15	3.88
76	PI_210568	1			3	3	2	3	3	3	6	6	6	6	6	6	12	2.66667	3	6	6	4.5	4.5	4.35	4.45
77	PI_210569	1			1	1	1	2	1	1	3	3	3	4	3	3	NA	1	1.33333	3	3.33333	2.5	2	2	2.17
78	PI_210571	1			3	2	2	3	4	5	6	6	6	6	6	6	9	2.33333	4	6	6	4.5	4.69	5.04	4.74
79	PI_210583	1			4	2	1	4	5	3	6	6	6	6	6	6	11	2.33333	4	6	6	5	5.04	4.19	4.74
8	PI_143485	1			1	2	1	2	3	2	4	4	5	6	6	6	8	1.33333	2.33333	4.33333	6	3.15	3.65	3.5	3.44
80	PI_212031	1			4	4	3	4	4	4	6	6	6	6	6	6	8	3.66667	4	6	6	5	5	4.85	4.95
81	PI_220174	1			2	2	3	5	4	6	6	6	6	6	6	6	8	2.33333	5	6	6	5.04	4.69	5.54	5.09
82	PI_220189	1			5	3	4	6	6	5	6	6	5	6	6	5	8	4	5.66667	5.66667	5.66667	5.85	5.54	4.85	5.41
83	PI_222071	1			2	3	0	3	4	1	5	6	3	5	6	3	7	1.66667	2.66667	4.66667	4.66667	3.85	4.85	1.85	3.51
84	PI_222117	1			1	2	2	3	4	4	5	6	5	6	6	6	7	1.66667	3.66667	5.33333	6	3.85	4.69	4.35	4.29
86	PI_236492	1			2	3	3	4	5	3	6	6	6	6	6	6	7	2.66667	4	6	6	4.69	5.19	4.5	4.79
87	PI_240516	1			6	5	4	6	6	4	6	6	6	6	6	6	11	5	5.33333	6	6	6	5.85	5	5.62
88	PI_241593	1			3	2	1	3	5	6	6	6	6	6	6	6	10	2	4.66667	6	6	4.5	5.04	5.23	4.92
89	PI_242027	1	subsp.	sativum	3	3	2	3	3	4	6	6	6	6	6	6	12	2.66667	3.33333	6	6	4.5	4.5	4.69	4.56
9	PI_142775	1			1	3	2	3	4	3	6	6	6	6	6	6	10	2	3.33333	6	6	4.19	4.85	4.35	4.46
90	PI_242028	1			1	2	2	2	4	4	6	6	6	6	6	6	10	1.66667	3.33333	6	6	3.85	4.69	4.69	4.41
91	PI_244093	1			4	3	2	4	5	3	6	6	4	6	6	6	11	3	4	5.33333	6	5	5.19	3.65	4.62
92	PI_244121	1			3	3	1	5	4	1	6	6	4	6	6	6	8	2.33333	3.33333	5.33333	6	5.19	4.85	2.81	4.28
93	PI_244150	1			2	3	1	4	5	3	6	6	5	6	6	6	9	2	4	5.66667	6	4.69	5.19	3.85	4.58
94	PI_244191	1			2	3	1	4	4	NA	6	6	6	6	6	6	10	2	4	6	6	4.69	4.85	NA	4.69
95	PI_248181	1			1	3	0	3	4	0	6	6	4	6	6	6	9	1.33333	2.33333	5.33333	6	4.19	4.85	2.31	3.78
96	PI_249645	1			2	2	2	4	3	4	6	6	6	6	6	6	7	2	3.66667	6	6	4.69	4.35	4.69	4.58
97	PI_250438	1			1	3	2	3	4	3	5	6	4	6	6	6	10	2	3.33333	5	6	3.85	4.85	3.65	4.12
98	PI_250439	1			1	2	2	2	3	3	6	6	6	6	6	6	12	1.66667	2.66667	6	6	3.85	4.35	4.35	4.18
99	PI_250440	1			2	3	1	3	4	3	6	6	4	6	6	6	10	2	3.33333	5.33333	6	4.35	4.85	3.5	4.23
1	PI_137119	2			3	3	2	6	6	4	6	6	6	NA	NA	NA	7	2.66667	5.33333	6	NA	5.36	5.36	3.29	4.95
10	W6_31707	2	var.	sativum	3	3	1	5	4	2	6	6	3	NA	NA	NA	7	2.33333	3.66667	5	NA	4.86	4.36	2.07	3.76
100	PI_250441	2			2	2	1	6	6	3	6	6	5	NA	NA	NA	7	1.66667	5	5.66667	NA	5.14	5.14	2.29	4.48
101	PI_250446	2			3	3	3	6	6	6	6	6	4	NA	NA	NA	7	3	6	5.33333	NA	5.36	5.36	4.5	5.17
102	PI_250447	2			2	2	1	4	4	3	6	6	4	NA	NA	NA	6	1.66667	3.66667	5.33333	NA	4.14	4.14	2.29	3.71
103	PI_250448	2			2	1	1	5	3	1	6	3	1	NA	NA	NA	3	1.33333	3	3.33333	NA	4.64	2.57	1.29	2.74
104	PI_253968	2			2	3	2	4	4	3	6	6	6	NA	NA	NA	7	2.33333	3.66667	6	NA	4.14	4.36	2.5	4.05
105	PI_257244	2			1	2	1	5	5	3	6	6	5	NA	NA	NA	7	1.33333	4.33333	5.66667	NA	4.43	4.64	2	4.07
106	PI_257592	2			1	2	1	6	3	3	6	5	5	NA	NA	NA	7	1.33333	4	5.33333	NA	4.93	3.36	2	3.81
107	PI_261623	2			3	2	1	6	5	1	6	6	5	NA	NA	NA	7	2	4	5.66667	NA	5.36	4.64	1.57	4.05
108	PI_261624	2			2	3	3	4	4	4	6	6	6	NA	NA	NA	3	2.66667	4	6	NA	4.14	4.36	3.21	4.29
109	PI_261636	2			2	2	1	4	4	3	6	6	4	NA	NA	NA	7	1.66667	3.66667	5.33333	NA	4.14	4.14	2.29	3.71
11	PI_184130	2			1	2	2	3	4	3	6	6	4	NA	NA	NA	3	1.66667	3.33333	5.33333	NA	3.43	4.14	2.21	3.55
110	PI_261671	2			2	3	2	4	4	4	6	6	6	NA	NA	NA	7	2.33333	4	6	NA	4.14	4.36	3	4.21
111	PI_261677	2			2	3	1	5	5	1	6	6	3	NA	NA	NA	7	2	3.66667	5	NA	4.64	4.86	1.29	3.69
112	PI_263014	2			2	2	1	6	6	5	6	6	6	NA	NA	NA	7	1.66667	5.66667	6	NA	5.14	5.14	3.29	4.9
113	PI_263027	2			3	4	4	6	6	5	6	6	6	NA	NA	NA	7	3.66667	5.66667	6	NA	5.36	5.57	4.21	5.33
114	PI_263030	2			NA	NA	NA	NA	NA	NA	NA	NA	NA	NA	NA	NA	NA	NA	NA	NA	NA	NA	NA	NA	NA
115	PI_263031	2			1	2	1	4	2	3	6	5	4	NA	NA	NA	7	1.33333	3	5	NA	3.93	2.86	2	3.21
116	PI_263032	2			3	3	2	6	6	4	6	6	6	NA	NA	NA	7	2.66667	5.33333	6	NA	5.36	5.36	3.29	4.95
117	PI_263871	2			2	3	2	4	4	3	5	5	5	NA	NA	NA	7	2.33333	3.66667	5	NA	3.86	4.07	2.5	3.76
118	PI_266070	2			2	3	3	5	5	4	6	6	4	NA	NA	NA	5	2.66667	4.66667	5.33333	NA	4.64	4.86	3.21	4.43
119	PI_269543	2			3	3	2	6	6	4	6	6	6	NA	NA	NA	6	2.66667	5.33333	6	NA	5.36	5.36	3.29	4.95
12	PI_181958	2			2	2	1	4	4	2	6	6	4	NA	NA	NA	6	1.66667	3.33333	5.33333	NA	4.14	4.14	1.79	3.55
120	PI_269761	2	var.	arvense	2	2	2	5	4	5	6	6	6	NA	NA	NA	8	2	4.66667	6	NA	4.64	4.14	3.5	4.48
121	PI_269762	2	subsp.	sativum	2	2	2	4	4	4	6	6	6	NA	NA	NA	9	2	4	6	NA	4.14	4.14	3	4.14
122	PI_269777	2			2	2	1	5	4	2	6	6	4	NA	NA	NA	6	1.66667	3.66667	5.33333	NA	4.64	4.14	1.79	3.71
123	PI_269778	2			2	2	1	2	5	5	6	6	6	NA	NA	NA	7	1.66667	4	6	NA	3.14	4.64	3.29	4.07
124	PI_269782	2			2	3	2	5	6	4	6	6	6	NA	NA	NA	7	2.33333	5	6	NA	4.64	5.36	3	4.71
125	PI_269791	2			2	3	3	3	4	4	6	6	5	NA	NA	NA	5	2.66667	3.66667	5.66667	NA	3.64	4.36	3.21	4.02
126	PI_269802	2			3	3	1	6	5	3	6	6	4	NA	NA	NA	6	2.33333	4.66667	5.33333	NA	5.36	4.86	2.57	4.36
127	PI_269804	2			3	2	2	5	5	3	6	6	4	NA	NA	NA	5	2.33333	4.33333	5.33333	NA	4.86	4.64	2.79	4.19
128	PI_269812	2			1	1	2	4	3	3	6	6	5	NA	NA	NA	8	1.33333	3.33333	5.66667	NA	3.93	3.43	2.21	3.57
129	PI_269818	2			1	3	1	3	2	2	5	3	2	NA	NA	NA	7	1.66667	2.33333	3.33333	NA	3.14	2.5	1.5	2.48
13	PI_109866	2			2	2	2	6	6	5	6	6	6	NA	NA	NA	9	2	5.66667	6	NA	5.14	5.14	3.5	4.98
130	PI_269821	2			1	NA	NA	1	3	3	6	6	5	NA	NA	NA	6	1	2.33333	5.66667	NA	2.43	NA	NA	3
131	PI_269822	2			2	2	1	4	4	3	6	6	4	NA	NA	NA	8	1.66667	3.66667	5.33333	NA	4.14	4.14	2.29	3.71
132	PI_269825	2			2	3	2	5	6	4	6	6	5	NA	NA	NA	8	2.33333	5	5.66667	NA	4.64	5.36	3	4.62
134	PI_271035	2			3	2	1	6	6	3	6	6	6	NA	NA	NA	7	2	5	6	NA	5.36	5.14	2.57	4.64
135	PI_271038	2			3	3	2	4	4	3	6	6	4	NA	NA	NA	7	2.66667	3.66667	5.33333	NA	4.36	4.36	2.79	3.93
136	PI_271116	2			2	2	2	3	4	4	4	5	4	NA	NA	NA	8	2	3.66667	4.33333	NA	3.07	3.86	3	3.5
137	PI_271511	2			2	2	2	6	6	3	6	5	3	NA	NA	NA	8	2	5	4.66667	NA	5.14	4.86	2.5	4.26
138	PI_272148	2			2	1	NA	5	4	3	6	6	5	NA	NA	NA	7	1.5	4	5.66667	NA	4.64	3.93	NA	3.94
139	PI_272171	2			1	2	1	3	4	1	5	5	3	NA	NA	NA	6	1.33333	2.66667	4.33333	NA	3.14	3.86	1	2.86
14	PI_116056	2	subsp.	sativum	2	2	1	6	5	5	6	6	6	NA	NA	NA	7	1.66667	5.33333	6	NA	5.14	4.64	3.29	4.74
140	PI_272175	2			2	3	2	4	5	3	6	6	6	NA	NA	NA	8	2.33333	4	6	NA	4.14	4.86	2.5	4.21
141	PI_272184	2			2	3	2	6	6	5	6	6	6	NA	NA	NA	8	2.33333	5.66667	6	NA	5.14	5.36	3.5	5.05
142	PI_272194	2			2	2	2	5	5	4	6	6	6	NA	NA	NA	8	2	4.66667	6	NA	4.64	4.64	3	4.48
143	PI_272215	2			3	2	2	5	5	3	6	6	6	NA	NA	NA	8	2.33333	4.33333	6	NA	4.86	4.64	2.79	4.38
144	PI_272216	2			1	3	2	4	5	4	6	6	6	NA	NA	NA	8	2	4.33333	6	NA	3.93	4.86	2.71	4.31
145	PI_272218	2			1	2	2	3	3	3	4	4	4	NA	NA	NA	6	1.66667	3	4	NA	2.86	3.07	2.21	3
146	PI_273209	2	subsp.	elatius	2	2	NA	3	3	2	4	4	3	NA	NA	NA	6	2	2.66667	3.66667	NA	3.07	3.07	NA	2.81
147	PI_273605	2			3	3	1	6	5	3	6	6	5	NA	NA	NA	8	2.33333	4.66667	5.66667	NA	5.36	4.86	2.57	4.45
148	PI_274307	2			1	1	0	3	3	2	6	6	2	NA	NA	NA	6	0.666667	2.66667	4.66667	NA	3.43	3.43	1.29	2.81
15	PI_116844	2			2	2	2	5	4	3	6	6	4	NA	NA	NA	7	2	4	5.33333	NA	4.64	4.14	2.5	3.95
150	PI_274584	2			3	2	2	6	6	5	6	6	6	NA	NA	NA	8	2.33333	5.66667	6	NA	5.36	5.14	3.79	5.05
151	PI_275821	2			2	3	2	4	4	3	4	5	4	NA	NA	NA	7	2.33333	3.66667	4.33333	NA	3.57	4.07	2.5	3.57
152	PI_275822	2			3	3	1	5	5	2	6	6	6	NA	NA	NA	7	2.33333	4	6	NA	4.86	4.86	2.07	4.21
153	PI_277852	2			2	3	1	6	6	5	6	6	5	NA	NA	NA	8	2	5.66667	5.66667	NA	5.14	5.36	3.29	4.88
154	PI_279823	2			2	2	2	5	5	4	6	6	6	NA	NA	NA	7	2	4.66667	6	NA	4.64	4.64	3	4.48
155	PI_279825	2			2	2	1	4	4	3	6	6	4	NA	NA	NA	7	1.66667	3.66667	5.33333	NA	4.14	4.14	2.29	3.71
156	PI_280252	2			3	2	1	4	3	3	6	6	5	NA	NA	NA	6	2	3.33333	5.66667	NA	4.36	3.64	2.57	3.71
157	PI_280603	2			2	2	3	4	4	4	5	5	4	NA	NA	NA	8	2.33333	4	4.66667	NA	3.86	3.86	3.21	3.83
158	PI_280609	2			1	1	1	2	3	2	3	3	3	NA	NA	NA	6	1	2.33333	3	NA	2.07	2.57	1.5	2.24
159	PI_280613	2			2	2	2	6	6	5	6	6	6	NA	NA	NA	7	2	5.66667	6	NA	5.14	5.14	3.5	4.98
16	PI_116944	2			2	2	1	5	5	4	6	6	6	NA	NA	NA	8	1.66667	4.66667	6	NA	4.64	4.64	2.79	4.4
160	PI_280614	2			3	3	1	6	6	4	6	6	6	NA	NA	NA	6	2.33333	5.33333	6	NA	5.36	5.36	3.07	4.88
161	PI_280616	2			2	2	2	5	5	4	6	6	6	NA	NA	NA	8	2	4.66667	6	NA	4.64	4.64	3	4.48
162	PI_280617	2			NA	NA	NA	NA	NA	NA	NA	NA	NA	NA	NA	NA	NA	NA	NA	NA	NA	NA	NA	NA	NA
163	PI_280619	2			2	2	1	3	3	2	4	4	3	NA	NA	NA	8	1.66667	2.66667	3.66667	NA	3.07	3.07	1.79	2.74
164	PI_280626	2			3	2	1	5	4	3	6	6	5	NA	NA	NA	6	2	4	5.66667	NA	4.86	4.14	2.57	4.05
166	PI_285718	2			1	1	2	2	2	3	3	3	3	NA	NA	NA	9	1.33333	2.33333	3	NA	2.07	2.07	2.21	2.31
167	PI_285722	2			2	2	2	4	4	2	6	6	3	NA	NA	NA	7	2	3.33333	5	NA	4.14	4.14	2	3.52
168	PI_285724	2			3	2	3	4	3	3	5	4	4	NA	NA	NA	8	2.66667	3.33333	4.33333	NA	4.07	3.07	3	3.48
169	PI_285727	2			3	3	2	5	5	4	6	6	5	NA	NA	NA	8	2.66667	4.66667	5.66667	NA	4.86	4.86	3.29	4.52
17	PI_117264	2			2	3	1	4	5	3	6	6	5	NA	NA	NA	7	2	4	5.66667	NA	4.14	4.86	2.29	4.05
170	PI_285730	2			3	3	1	6	6	3	6	6	5	NA	NA	NA	7	2.33333	5	5.66667	NA	5.36	5.36	2.57	4.62
171	PI_285737	2			3	3	1	6	6	3	6	6	5	NA	NA	NA	7	2.33333	5	5.66667	NA	5.36	5.36	2.57	4.62
172	PI_285740	2			4	3	2	6	5	3	6	6	3	NA	NA	NA	7	3	4.66667	5	NA	5.57	4.86	3.07	4.4
173	PI_285747	2			2	3	2	5	5	3	6	6	4	NA	NA	NA	7	2.33333	4.33333	5.33333	NA	4.64	4.86	2.5	4.19
175	PI_286431	2			2	2	1	6	6	4	6	6	5	NA	NA	NA	8	1.66667	5.33333	5.66667	NA	5.14	5.14	2.79	4.64
176	PI_286607	2			2	3	NA	3	4	0	6	6	6	NA	NA	NA	7	2.5	2.33333	6	NA	3.64	4.36	NA	3.42
177	PI_288025	2			2	3	3	4	4	4	6	6	5	NA	NA	NA	7	2.66667	4	5.66667	NA	4.14	4.36	3.21	4.19
178	PI_293426	2			1	2	1	2	NA	2	2	3	2	NA	NA	NA	7	1.33333	2	2.33333	NA	1.79	NA	1.5	1.95
179	PI_306591	2			3	2	NA	4	3	1	6	6	5	NA	NA	NA	8	2.5	2.66667	5.66667	NA	4.36	3.64	NA	3.49
180	PI_307666	2			2	2	1	6	6	5	6	6	4	NA	NA	NA	7	1.66667	5.66667	5.33333	NA	5.14	5.14	3.29	4.71
181	PI_308796	2			NA	NA	NA	NA	NA	NA	NA	NA	NA	NA	NA	NA	NA	NA	NA	NA	NA	NA	NA	NA	NA
182	PI_314794	2			2	2	1	3	2	1	4	3	1	NA	NA	NA	7	1.66667	2	2.66667	NA	3.07	2.29	1.29	2.12
183	PI_314795	2			1	3	1	5	5	3	6	6	5	NA	NA	NA	7	1.66667	4.33333	5.66667	NA	4.43	4.86	2	4.14
184	PI_319374	2			1	1	NA	2	2	1	6	6	3	NA	NA	NA	8	1	1.66667	5	NA	2.93	2.93	NA	2.48
185	PI_324695	2			3	3	2	6	6	5	6	6	6	NA	NA	NA	3	2.66667	5.66667	6	NA	5.36	5.36	3.79	5.12
186	PI_324697	2			2	3	2	3	4	3	4	5	3	NA	NA	NA	8	2.33333	3.33333	4	NA	3.07	4.07	2.5	3.31
187	PI_324700	2			2	2	1	4	2	1	5	3	1	NA	NA	NA	6	1.66667	2.33333	3	NA	3.86	2.29	1.29	2.38
189	PI_324703	2			NA	2	NA	1	3	2	6	6	5	NA	NA	NA	8	2	2	5.66667	NA	NA	3.64	NA	3.05
19	PI_118501	2			2	3	1	5	6	4	6	6	6	NA	NA	NA	6	2	5	6	NA	4.64	5.36	2.79	4.64
190	PI_324706	2			2	2	1	4	3	3	6	5	6	NA	NA	NA	7	1.66667	3.33333	5.66667	NA	4.14	3.36	2.29	3.64
191	PI_331413	2			2	3	2	5	5	4	6	6	6	NA	NA	NA	7	2.33333	4.66667	6	NA	4.64	4.86	3	4.55
192	PI_331414	2			2	3	2	5	5	3	6	6	3	NA	NA	NA	8	2.33333	4.33333	5	NA	4.64	4.86	2.5	4.1
193	PI_340128	2			2	2	1	3	3	2	4	4	3	NA	NA	NA	7	1.66667	2.66667	3.66667	NA	3.07	3.07	1.79	2.74
194	PI_340130	2			3	3	3	5	5	4	6	6	6	NA	NA	NA	7	3	4.66667	6	NA	4.86	4.86	3.5	4.69
195	PI_341889	2			1	1	NA	4	3	0	6	6	3	NA	NA	NA	6	1	2.33333	5	NA	3.93	3.43	NA	2.81
196	PI_343292	2			2	1	1	2	3	2	3	4	2	NA	NA	NA	6	1.33333	2.33333	3	NA	2.29	2.86	1.79	2.31
197	PI_343331	2			3	3	1	5	4	3	6	6	6	NA	NA	NA	7	2.33333	4	6	NA	4.86	4.36	2.57	4.21
198	PI_343338	2			1	1	1	2	3	3	6	6	6	NA	NA	NA	7	1	2.66667	6	NA	2.93	3.43	2	3.26
199	PI_343824	2			1	1	1	3	4	3	6	6	5	NA	NA	NA	7	1	3.33333	5.66667	NA	3.43	3.93	2	3.5
2	PI_102888	2			2	3	3	6	6	6	6	6	6	NA	NA	NA	6	2.66667	6	6	NA	5.14	5.36	4.21	5.29
20	PI_121352	2			2	3	2	6	6	4	6	6	6	NA	NA	NA	7	2.33333	5.33333	6	NA	5.14	5.36	3	4.88
200	PI_343958	2			3	3	2	5	5	4	6	6	6	NA	NA	NA	8	2.66667	4.66667	6	NA	4.86	4.86	3.29	4.62
201	PI_343987	2	subsp.	sativum	1	1	1	3	3	2	6	6	6	NA	NA	NA	8	1	2.66667	6	NA	3.43	3.43	1.5	3.26
202	PI_344003	2			4	3	2	6	6	4	6	6	6	NA	NA	NA	6	3	5.33333	6	NA	5.57	5.36	3.57	5.02
203	PI_344010	2	subsp.	elatius	2	3	2	5	6	5	6	6	6	NA	NA	NA	8	2.33333	5.33333	6	NA	4.64	5.36	3.5	4.88
205	PI_347281	2			2	2	1	5	5	4	6	6	6	NA	NA	NA	8	1.66667	4.66667	6	NA	4.64	4.64	2.79	4.4
206	PI_347295	2			3	3	2	6	6	4	6	6	6	NA	NA	NA	7	2.66667	5.33333	6	NA	5.36	5.36	3.29	4.95
207	PI_347457	2			2	3	1	6	6	4	6	6	6	NA	NA	NA	7	2	5.33333	6	NA	5.14	5.36	2.79	4.81
208	PI_347477	2			3	3	1	5	5	3	6	6	5	NA	NA	NA	8	2.33333	4.33333	5.66667	NA	4.86	4.86	2.57	4.29
209	PI_347490	2			2	2	2	4	4	3	6	6	3	NA	NA	NA	7	2	3.66667	5	NA	4.14	4.14	2.5	3.69
21	PI_124478	2			1	2	2	6	5	2	6	6	3	NA	NA	NA	7	1.66667	4.33333	5	NA	4.93	4.64	1.71	3.95
210	PI_347496	2			1	1	1	3	3	1	6	6	6	NA	NA	NA	7	1	2.33333	6	NA	3.43	3.43	1	3.1
211	PI_355906	2			2	2	2	4	4	3	6	5	4	NA	NA	NA	5	2	3.66667	5	NA	4.14	3.86	2.5	3.69
212	PI_356973	2			1	2	1	3	4	2	5	6	3	NA	NA	NA	6	1.33333	3	4.66667	NA	3.14	4.14	1.5	3.12
213	PI_356974	2			3	2	1	4	4	2	6	6	3	NA	NA	NA	6	2	3.33333	5	NA	4.36	4.14	2.07	3.52
214	PI_356980	2			2	2	1	5	5	4	6	6	4	NA	NA	NA	8	1.66667	4.66667	5.33333	NA	4.64	4.64	2.79	4.21
215	PI_356984	2			2	2	2	5	5	5	6	6	6	NA	NA	NA	6	2	5	6	NA	4.64	4.64	3.5	4.64
216	PI_356986	2			3	4	3	6	6	6	6	6	6	NA	NA	NA	8	3.33333	6	6	NA	5.36	5.57	4.5	5.43
217	PI_356991	2			2	2	2	5	4	3	6	6	6	NA	NA	NA	7	2	4	6	NA	4.64	4.14	2.5	4.14
218	PI_356992	2			3	3	3	5	4	5	6	6	6	NA	NA	NA	9	3	4.66667	6	NA	4.86	4.36	4	4.69
219	PI_357290	2			3	3	3	6	5	4	6	6	6	NA	NA	NA	7	3	5	6	NA	5.36	4.86	3.5	4.86
22	PI_125839	2			1	1	1	5	4	3	6	6	5	NA	NA	NA	6	1	4	5.66667	NA	4.43	3.93	2	3.83
220	PI_358300	2			2	2	1	4	4	4	6	6	6	NA	NA	NA	9	1.66667	4	6	NA	4.14	4.14	2.79	4.07
221	PI_358613	2			2	3	1	4	4	2	6	6	2	NA	NA	NA	6	2	3.33333	4.66667	NA	4.14	4.36	1.79	3.43
222	PI_358620	2			3	2	3	5	5	4	6	6	6	NA	NA	NA	8	2.66667	4.66667	6	NA	4.86	4.64	3.5	4.62
223	PI_358633	2			3	3	1	6	6	4	6	6	5	NA	NA	NA	7	2.33333	5.33333	5.66667	NA	5.36	5.36	3.07	4.79
224	PI_358640	2			3	3	1	5	4	4	6	6	5	NA	NA	NA	7	2.33333	4.33333	5.66667	NA	4.86	4.36	3.07	4.29
225	PI_365419	2			NA	NA	NA	NA	NA	NA	NA	NA	NA	NA	NA	NA	NA	NA	NA	NA	NA	NA	NA	NA	NA
226	PI_371796	2			3	3	0	5	6	6	6	6	6	NA	NA	NA	7	2	5.66667	6	NA	4.86	5.36	3.86	4.98
227	PI_378157	2			3	3	2	5	5	3	6	6	6	NA	NA	NA	7	2.66667	4.33333	6	NA	4.86	4.86	2.79	4.45
228	PI_381334	2			NA	NA	NA	NA	NA	NA	NA	NA	NA	NA	NA	NA	NA	NA	NA	NA	NA	NA	NA	NA	NA
23	PI_125840	2			1	1	2	2	3	2	3	3	3	NA	NA	NA	5	1.33333	2.33333	3	NA	2.07	2.57	1.71	2.31
231	PI_404225	2			2	3	3	4	6	6	6	6	6	NA	NA	NA	7	2.66667	5.33333	6	NA	4.14	5.36	4.21	4.95
232	PI_409031	2			2	2	NA	5	3	2	6	6	5	NA	NA	NA	8	2	3.33333	5.66667	NA	4.64	3.64	NA	3.71
233	PI_413678	2			2	2	1	4	4	3	6	6	6	NA	NA	NA	7	1.66667	3.66667	6	NA	4.14	4.14	2.29	3.9
234	PI_413683	2			3	3	2	5	5	5	6	6	6	NA	NA	NA	8	2.66667	5	6	NA	4.86	4.86	3.79	4.79
235	PI_413685	2			2	2	2	3	3	3	6	6	4	NA	NA	NA	8	2	3	5.33333	NA	3.64	3.64	2.5	3.45
236	PI_413688	2			2	3	3	6	6	6	6	6	6	NA	NA	NA	8	2.66667	6	6	NA	5.14	5.36	4.21	5.29
237	PI_413698	2			3	3	0	6	6	3	6	6	3	NA	NA	NA	7	2	5	5	NA	5.36	5.36	2.36	4.36
238	PI_413703	2			3	3	1	4	4	3	6	5	5	NA	NA	NA	8	2.33333	3.66667	5.33333	NA	4.36	4.07	2.57	3.86
239	PI_429839	2			2	2	2	5	5	5	6	5	5	NA	NA	NA	8	2	5	5.33333	NA	4.64	4.36	3.5	4.45
24	PI_134271	2			1	1	2	3	2	3	5	5	5	NA	NA	NA	7	1.33333	2.66667	5	NA	3.14	2.64	2.21	3.05
240	PI_429843	2			1	2	2	2	3	4	6	6	6	NA	NA	NA	8	1.66667	3	6	NA	2.93	3.64	2.71	3.57
241	PI_429845	2			3	2	1	6	5	2	6	4	5	NA	NA	NA	7	2	4.33333	5	NA	5.36	4.07	2.07	4.02
243	PI_430702	2			5	4	4	6	6	3	6	6	5	NA	NA	NA	7	4.33333	5	5.66667	NA	5.79	5.57	3.79	5.05
244	PI_476409	2			1	1	1	3	3	2	5	5	3	NA	NA	NA	6	1	2.66667	4.33333	NA	3.14	3.14	1.5	2.79
245	PI_476410	2			3	3	2	6	6	3	6	6	6	NA	NA	NA	7	2.66667	5	6	NA	5.36	5.36	2.79	4.79
246	PI_476413	2			2	2	2	5	6	4	6	6	6	NA	NA	NA	8	2	5	6	NA	4.64	5.14	3	4.64
247	PI_477371	2			3	3	3	5	6	6	6	6	6	NA	NA	NA	9	3	5.66667	6	NA	4.86	5.36	4.5	5.19
248	PI_486131	2			2	1	1	5	5	5	6	6	6	NA	NA	NA	8	1.33333	5	6	NA	4.64	4.43	3.29	4.5
249	PI_494077	2			2	3	3	6	6	5	6	6	6	NA	NA	NA	8	2.66667	5.66667	6	NA	5.14	5.36	3.71	5.12
25	PI_140298	2			2	3	1	3	4	2	4	5	3	NA	NA	NA	4	2	3	4	NA	3.07	4.07	1.79	3.07
250	PI_499982	2			3	2	1	5	4	3	6	5	3	NA	NA	NA	7	2	4	4.66667	NA	4.86	3.86	2.57	3.76
251	PI_505062	2	subsp.	sativum	3	1	1	4	1	1	5	4	1	NA	NA	NA	7	1.66667	2	3.33333	NA	4.07	1.86	1.57	2.31
252	PI_505080	2	subsp.	sativum	3	3	1	6	4	3	6	6	6	NA	NA	NA	7	2.33333	4.33333	6	NA	5.36	4.36	2.57	4.38
253	PI_505108	2	subsp.	sativum	3	2	0	4	3	0	6	5	1	NA	NA	NA	5	1.66667	2.33333	4	NA	4.36	3.36	0.86	2.67
254	PI_505122	2	subsp.	sativum	2	3	1	3	3	3	5	5	4	NA	NA	NA	7	2	3	4.66667	NA	3.36	3.57	2.29	3.26
255	PI_505127	2	subsp.	sativum	3	3	1	5	4	3	6	6	4	NA	NA	NA	7	2.33333	4	5.33333	NA	4.86	4.36	2.57	4.02
256	PI_505144	2	subsp.	sativum	3	4	1	6	6	2	6	6	4	NA	NA	NA	7	2.66667	4.66667	5.33333	NA	5.36	5.57	2.07	4.43
257	PI_639974	2	subsp.	elatius	3	2	NA	6	5	2	6	6	2	NA	NA	NA	6	2.5	4.33333	4.66667	NA	5.36	4.64	NA	4.04
258	W6_12723	2	var.	arvense	2	3	2	3	4	3	4	5	3	NA	NA	NA	9	2.33333	3.33333	4	NA	3.07	4.07	2.5	3.31
259	W6_12739	2	var.	arvense	3	3	2	6	6	4	6	6	5	NA	NA	NA	7	2.66667	5.33333	5.66667	NA	5.36	5.36	3.29	4.86
26	PI_155109	2			2	3	2	4	5	3	6	6	6	NA	NA	NA	7	2.33333	4	6	NA	4.14	4.86	2.5	4.21
260	W6_15008	2	subsp.	elatius	1	1	NA	2	2	1	6	5	1	NA	NA	NA	7	1	1.66667	4	NA	2.93	2.64	NA	2.19
261	W6_15010	2	subsp.	elatius	2	3	1	4	4	3	6	6	5	NA	NA	NA	8	2	3.66667	5.66667	NA	4.14	4.36	2.29	3.88
262	W6_15019	2	var.	pumilio	2	2	2	4	4	3	5	5	4	NA	NA	NA	8	2	3.66667	4.66667	NA	3.86	3.86	2.5	3.6
263	W6_15044	2	subsp.	elatius	2	3	1	3	4	2	6	6	6	NA	NA	NA	7	2	3	6	NA	3.64	4.36	1.79	3.64
264	W6_15048	2	var.	pumilio	2	3	1	5	5	3	6	6	5	NA	NA	NA	7	2	4.33333	5.66667	NA	4.64	4.86	2.29	4.21
265	W6_26154	2	var.	arvense	3	3	NA	6	6	NA	6	NA	NA	NA	NA	NA	1	3	6	6	NA	5.36	NA	NA	5.36
266	W6_26160	2	var.	arvense	3	2	1	5	4	3	6	6	6	NA	NA	NA	7	2	4	6	NA	4.86	4.14	2.57	4.14
267	W6_17293	2	var.	arvense	4	4	2	6	5	4	6	6	6	NA	NA	NA	6	3.33333	5	6	NA	5.57	5.07	3.57	4.93
268	W6_15028	2	subsp.	transcaucasicum	NA	NA	NA	NA	NA	NA	NA	NA	NA	NA	NA	NA	NA	NA	NA	NA	NA	NA	NA	NA	NA
269	PI_269798	2			2	3	2	3	4	3	5	6	4	NA	NA	NA	6	2.33333	3.33333	5	NA	3.36	4.36	2.5	3.6
27	PI_156647	2			3	3	1	5	5	3	6	6	6	NA	NA	NA	8	2.33333	4.33333	6	NA	4.86	4.86	2.57	4.38
270	PI_601516	2			1	2	2	3	2	1	6	5	3	NA	NA	NA	6	1.66667	2	4.66667	NA	3.43	2.86	1.21	2.69
271	PI_639967	2	subsp.	asiaticum	2	1	1	3	2	2	4	2	3	NA	NA	NA	6	1.33333	2.33333	3	NA	3.07	1.79	1.79	2.31
273	PI_639969	2	subsp.	asiaticum	2	1	1	3	3	3	5	5	5	NA	NA	NA	5	1.33333	3	5	NA	3.36	3.14	2.29	3.21
274	PI_639976	2	var.	arvense	2	2	3	6	6	5	6	6	4	NA	NA	NA	7	2.33333	5.66667	5.33333	NA	5.14	5.14	3.71	4.86
275	PI_639977	2	var.	arvense	2	2	1	3	3	2	4	5	3	NA	NA	NA	7	1.66667	2.66667	4	NA	3.07	3.36	1.79	2.83
276	PI_639979	2	var.	arvense	1	1	1	2	1	1	5	5	5	NA	NA	NA	3	1	1.33333	5	NA	2.64	2.14	1	2.31
277	PI_639980	2	var.	arvense	5	2	2	6	6	2	6	6	6	NA	NA	NA	8	3	4.66667	6	NA	5.79	5.14	2.86	4.69
278	PI_639981	2	var.	arvense	1	1	NA	2	3	1	5	4	3	NA	NA	NA	6	1	2	4	NA	2.64	2.86	NA	2.36
279	PI_347329	2			3	3	2	6	6	3	6	6	6	NA	NA	NA	7	2.66667	5	6	NA	5.36	5.36	2.79	4.79
28	PI_156720	2			1	3	2	3	4	3	4	5	4	NA	NA	NA	7	2	3.33333	4.33333	NA	2.86	4.07	2.21	3.33
280	PI_173840	2			3	3	1	5	4	3	6	6	3	NA	NA	NA	6	2.33333	4	5	NA	4.86	4.36	2.57	3.93
281	PI_206816	2			2	3	2	4	5	4	6	6	6	NA	NA	NA	8	2.33333	4.33333	6	NA	4.14	4.86	3	4.38
283	W6_26157	2	var.	arvense	2	2	0	5	5	2	6	6	4	NA	NA	NA	8	1.33333	4	5.33333	NA	4.64	4.64	1.57	3.81
284	W6_26161	2	var.	arvense	1	2	1	4	4	3	6	6	4	NA	NA	NA	7	1.33333	3.66667	5.33333	NA	3.93	4.14	2	3.64
285	PI_320972	2			2	3	3	5	5	4	6	6	5	NA	NA	NA	7	2.66667	4.66667	5.66667	NA	4.64	4.86	3.21	4.52
286	PI_638516	2			1	2	2	5	5	4	6	6	5	NA	NA	NA	7	1.66667	4.66667	5.66667	NA	4.43	4.64	2.71	4.31
287	W6_39726	2			2	3	2	6	6	4	6	6	6	NA	NA	NA	7	2.33333	5.33333	6	NA	5.14	5.36	3	4.88
288	PI_594358	2			2	2	1	4	3	3	6	6	5	NA	NA	NA	8	1.66667	3.33333	5.66667	NA	4.14	3.64	2.29	3.64
289	PI_633698	2			2	2	2	5	5	6	6	6	6	NA	NA	NA	8	2	5.33333	6	NA	4.64	4.64	4	4.81
29	PI_162909	2			2	2	2	5	5	4	6	6	6	NA	NA	NA	7	2	4.66667	6	NA	4.64	4.64	3	4.48
290	PI_619079	2			3	2	2	6	6	6	6	6	6	NA	NA	NA	5	2.33333	6	6	NA	5.36	5.14	4.29	5.21
291	PI_628276	2			1	1	1	4	4	2	6	6	5	NA	NA	NA	6	1	3.33333	5.66667	NA	3.93	3.93	1.5	3.5
292	PI_634571	2			3	3	1	6	6	3	6	6	5	NA	NA	NA	6	2.33333	5	5.66667	NA	5.36	5.36	2.57	4.62
3	PI_203066	2			3	4	3	4	5	4	6	6	6	NA	NA	NA	8	3.33333	4.33333	6	NA	4.36	5.07	3.5	4.6
30	PI_163126	2			3	3	1	6	6	4	6	6	6	NA	NA	NA	6	2.33333	5.33333	6	NA	5.36	5.36	3.07	4.88
31	PI_164548	2			1	2	2	3	4	3	4	6	5	NA	NA	NA	7	1.66667	3.33333	5	NA	2.86	4.14	2.21	3.45
32	PI_164612	2			2	3	2	6	6	5	6	6	6	NA	NA	NA	9	2.33333	5.66667	6	NA	5.14	5.36	3.5	5.05
33	PI_164971	2			1	1	1	1	2	2	6	6	6	NA	NA	NA	6	1	1.66667	6	NA	2.43	2.93	1.5	2.76
34	PI_164972	2			1	NA	NA	4	4	3	6	6	6	NA	NA	NA	3	1	3.66667	6	NA	3.93	NA	NA	3.76
35	PI_165949	2			3	2	1	6	4	3	6	6	6	NA	NA	NA	6	2	4.33333	6	NA	5.36	4.14	2.57	4.31
36	PI_166084	2			NA	2	2	3	3	3	5	4	4	NA	NA	NA	8	2	3	4.33333	NA	NA	3.07	NA	3.17
37	PI_166159	2			1	2	0	4	3	1	5	5	4	NA	NA	NA	5	1	2.66667	4.66667	NA	3.64	3.36	0.79	2.88
38	PI_169608	2			3	2	2	5	4	4	6	6	6	NA	NA	NA	8	2.33333	4.33333	6	NA	4.86	4.14	3.29	4.38
39	PI_171810	2			3	3	1	6	6	1	6	6	3	NA	NA	NA	7	2.33333	4.33333	5	NA	5.36	5.36	1.57	4.1
4	PI_203067	2			2	2	2	6	6	4	6	6	6	NA	NA	NA	8	2	5.33333	6	NA	5.14	5.14	3	4.81
40	PI_172339	2			2	3	2	4	4	3	6	6	6	NA	NA	NA	6	2.33333	3.66667	6	NA	4.14	4.36	2.5	4.05
41	PI_174921	2			6	3	1	6	4	1	6	6	6	NA	NA	NA	6	3.33333	3.66667	6	NA	6	4.36	2.43	4.26
42	PI_175231	2			2	2	2	2	3	3	3	4	4	NA	NA	NA	5	2	2.66667	3.66667	NA	2.29	3.07	2.5	2.81
43	PI_179450	2			2	2	2	4	4	3	5	5	4	NA	NA	NA	8	2	3.66667	4.66667	NA	3.86	3.86	2.5	3.6
44	PI_179451	2			2	2	1	3	4	3	6	6	6	NA	NA	NA	7	1.66667	3.33333	6	NA	3.64	4.14	2.29	3.74
45	PI_179459	2			3	2	1	5	4	3	6	6	5	NA	NA	NA	7	2	4	5.66667	NA	4.86	4.14	2.57	4.05
46	PI_179722	2			3	2	1	5	5	3	6	6	6	NA	NA	NA	7	2	4.33333	6	NA	4.86	4.64	2.57	4.31
47	PI_179970	2			1	1	1	3	3	3	6	5	4	NA	NA	NA	7	1	3	5	NA	3.43	3.14	2	3.14
48	PI_180329	2			2	2	1	5	4	3	6	6	6	NA	NA	NA	7	1.66667	4	6	NA	4.64	4.14	2.29	4.07
49	PI_180693	2			3	2	0	6	5	0	6	6	6	NA	NA	NA	8	1.66667	3.66667	6	NA	5.36	4.64	0.86	3.9
5	PI_203068	2			2	2	2	3	4	4	4	6	6	NA	NA	NA	8	2	3.66667	5.33333	NA	3.07	4.14	3	3.79
50	PI_180696	2			3	2	1	6	5	2	6	6	6	NA	NA	NA	7	2	4.33333	6	NA	5.36	4.64	2.07	4.31
51	PI_180699	2			4	2	0	6	5	3	6	6	5	NA	NA	NA	7	2	4.66667	5.66667	NA	5.57	4.64	2.64	4.38
52	PI_180702	2			1	2	1	3	4	3	6	6	4	NA	NA	NA	7	1.33333	3.33333	5.33333	NA	3.43	4.14	2	3.48
53	PI_181801	2			2	3	1	5	5	4	6	6	6	NA	NA	NA	9	2	4.66667	6	NA	4.64	4.86	2.79	4.48
54	PI_183467	2			2	1	3	2	3	3	3	3	3	NA	NA	NA	7	2	2.66667	3	NA	2.29	2.57	2.71	2.62
55	PI_184784	2			3	3	1	6	6	4	6	6	6	NA	NA	NA	7	2.33333	5.33333	6	NA	5.36	5.36	3.07	4.88
56	PI_193578	2			3	3	1	5	5	3	6	6	5	NA	NA	NA	8	2.33333	4.33333	5.66667	NA	4.86	4.86	2.57	4.29
57	PI_193584	2			2	3	1	6	6	5	6	6	6	NA	NA	NA	8	2	5.66667	6	NA	5.14	5.36	3.29	4.98
58	PI_193590	2			2	3	2	4	5	4	6	6	6	NA	NA	NA	8	2.33333	4.33333	6	NA	4.14	4.86	3	4.38
59	PI_195020	2			1	2	0	5	6	3	6	6	6	NA	NA	NA	8	1	4.66667	6	NA	4.43	5.14	1.79	4.26
6	PI_203069	2			2	2	2	4	3	4	6	5	6	NA	NA	NA	7	2	3.66667	5.66667	NA	4.14	3.36	3	3.88
60	PI_195404	2			2	3	2	5	4	2	6	6	5	NA	NA	NA	8	2.33333	3.66667	5.66667	NA	4.64	4.36	2	3.95
61	PI_195631	2			2	3	2	4	4	3	6	6	6	NA	NA	NA	9	2.33333	3.66667	6	NA	4.14	4.36	2.5	4.05
62	PI_197044	2			2	2	2	4	4	4	6	6	6	NA	NA	NA	6	2	4	6	NA	4.14	4.14	3	4.14
63	PI_197990	2			3	2	1	5	5	3	6	6	5	NA	NA	NA	7	2	4.33333	5.66667	NA	4.86	4.64	2.57	4.21
64	PI_198072	2			2	2	1	3	3	1	6	6	4	NA	NA	NA	7	1.66667	2.33333	5.33333	NA	3.64	3.64	1.29	3.05
65	PI_198074	2			2	2	2	3	3	3	6	5	6	NA	NA	NA	7	2	3	5.66667	NA	3.64	3.36	2.5	3.55
66	PI_198735	2			3	3	1	4	4	3	6	6	6	NA	NA	NA	8	2.33333	3.66667	6	NA	4.36	4.36	2.57	4.05
67	PI_200755	2			2	2	2	5	4	4	6	6	5	NA	NA	NA	7	2	4.33333	5.66667	NA	4.64	4.14	3	4.21
68	PI_201390	2			3	2	2	5	5	3	6	6	4	NA	NA	NA	8	2.33333	4.33333	5.33333	NA	4.86	4.64	2.79	4.19
69	PI_204306	2			2	2	1	4	4	3	6	6	5	NA	NA	NA	7	1.66667	3.66667	5.66667	NA	4.14	4.14	2.29	3.81
7	PI_221697	2			2	3	3	5	4	5	6	6	6	NA	NA	NA	7	2.66667	4.66667	6	NA	4.64	4.36	3.71	4.62
70	PI_206006	2			1	1	1	2	2	1	5	5	3	NA	NA	NA	8	1	1.66667	4.33333	NA	2.64	2.64	1	2.29
71	PI_206838	2			2	2	0	5	5	5	6	6	6	NA	NA	NA	8	1.33333	5	6	NA	4.64	4.64	3.07	4.5
72	PI_206861	2			3	1	2	6	3	3	6	6	4	NA	NA	NA	6	2	4	5.33333	NA	5.36	3.43	2.79	3.95
73	PI_207508	2			2	1	1	4	4	4	6	6	5	NA	NA	NA	6	1.33333	4	5.66667	NA	4.14	3.93	2.79	3.9
74	PI_209507	2			3	2	1	4	5	2	6	6	3	NA	NA	NA	7	2	3.66667	5	NA	4.36	4.64	2.07	3.69
75	PI_210561	2			3	3	2	4	5	3	6	6	4	NA	NA	NA	7	2.66667	4	5.33333	NA	4.36	4.86	2.79	4.1
76	PI_210568	2			2	2	2	6	6	6	6	6	6	NA	NA	NA	8	2	6	6	NA	5.14	5.14	4	5.14
77	PI_210569	2			3	3	1	6	5	0	6	6	3	NA	NA	NA	8	2.33333	3.66667	5	NA	5.36	4.86	1.07	3.76
78	PI_210571	2			3	3	2	6	6	4	6	6	6	NA	NA	NA	7	2.66667	5.33333	6	NA	5.36	5.36	3.29	4.95
79	PI_210583	2			2	1	2	3	2	3	6	5	5	NA	NA	NA	9	1.66667	2.66667	5.33333	NA	3.64	2.64	2.5	3.21
8	PI_143485	2			2	2	1	6	5	4	6	6	6	NA	NA	NA	6	1.66667	5	6	NA	5.14	4.64	2.79	4.57
80	PI_212031	2			4	2	3	4	4	6	6	6	6	NA	NA	NA	7	3	4.66667	6	NA	4.57	4.14	4.79	4.69
81	PI_220174	2			3	2	3	4	6	3	6	6	6	NA	NA	NA	8	2.66667	4.33333	6	NA	4.36	5.14	3	4.45
82	PI_220189	2			2	2	3	5	5	5	6	6	6	NA	NA	NA	7	2.33333	5	6	NA	4.64	4.64	3.71	4.71
83	PI_222071	2			1	1	1	2	2	3	4	4	4	NA	NA	NA	6	1	2.33333	4	NA	2.36	2.36	2	2.52
84	PI_222117	2			2	2	3	6	5	5	6	6	6	NA	NA	NA	7	2.33333	5.33333	6	NA	5.14	4.64	3.71	4.88
85	PI_227258	2			2	1	1	3	2	3	4	3	4	NA	NA	NA	6	1.33333	2.66667	3.66667	NA	3.07	2.07	2.29	2.67
86	PI_236492	2			2	2	1	4	4	3	5	5	5	NA	NA	NA	7	1.66667	3.66667	5	NA	3.86	3.86	2.29	3.62
87	PI_240516	2			3	4	4	6	6	6	6	6	6	NA	NA	NA	8	3.66667	6	6	NA	5.36	5.57	4.71	5.5
88	PI_241593	2			2	2	NA	5	5	2	6	6	5	NA	NA	NA	7	2	4	5.66667	NA	4.64	4.64	NA	4.05
89	PI_242027	2	subsp.	sativum	2	3	2	3	4	4	6	5	5	NA	NA	NA	5	2.33333	3.66667	5.33333	NA	3.64	4.07	3	3.86
9	PI_142775	2			2	2	3	6	6	6	6	6	6	NA	NA	NA	8	2.33333	6	6	NA	5.14	5.14	4.21	5.21
90	PI_242028	2			2	3	2	4	5	3	6	6	6	NA	NA	NA	8	2.33333	4	6	NA	4.14	4.86	2.5	4.21
91	PI_244093	2			3	3	1	6	6	2	6	6	3	NA	NA	NA	6	2.33333	4.66667	5	NA	5.36	5.36	2.07	4.26
92	PI_244121	2			2	2	2	4	4	4	6	6	3	NA	NA	NA	7	2	4	5	NA	4.14	4.14	3	3.86
93	PI_244150	2			2	3	2	6	6	6	6	6	6	NA	NA	NA	7	2.33333	6	6	NA	5.14	5.36	4	5.21
94	PI_244191	2			1	1	2	4	5	5	6	6	6	NA	NA	NA	8	1.33333	4.66667	6	NA	3.93	4.43	3.21	4.33
95	PI_248181	2			2	1	1	5	4	3	6	6	4	NA	NA	NA	9	1.33333	4	5.33333	NA	4.64	3.93	2.29	3.81
96	PI_249645	2			5	3	1	6	5	4	6	6	5	NA	NA	NA	6	3	5	5.66667	NA	5.79	4.86	3.64	4.76
97	PI_250438	2			2	1	NA	5	5	3	6	5	3	NA	NA	NA	6	1.5	4.33333	4.66667	NA	4.64	4.14	NA	3.82
98	PI_250439	2			2	2	1	3	4	3	6	6	3	NA	NA	NA	6	1.66667	3.33333	5	NA	3.64	4.14	2.29	3.45
99	PI_250440	2			3	3	2	6	6	2	6	6	5	NA	NA	NA	6	2.66667	4.66667	5.66667	NA	5.36	5.36	2.29	4.52
1	PI_137119	3			1	1	2	1	2	2	2	3	3	NA	NA	NA	8	1.33333	1.66667	2.66667	NA	1.25	2	2.25	1.83
10	W6_31707	3	var.	sativum	1	1	1	2	2	3	3	3	3	NA	NA	NA	9	1	2.33333	3	NA	2	2	2.5	2.17
100	PI_250441	3			2	1	2	2	2	3	4	4	4	NA	NA	NA	8	1.66667	2.33333	4	NA	2.5	2.25	3	2.58
101	PI_250446	3			2	3	1	2	3	1	3	4	4	NA	NA	NA	9	2	2	3.66667	NA	2.25	3.25	1.75	2.42
102	PI_250447	3			2	2	1	2	3	2	3	3	3	NA	NA	NA	7	1.66667	2.33333	3	NA	2.25	2.75	2	2.33
103	PI_250448	3			1	2	1	1	2	1	3	4	3	NA	NA	NA	8	1.33333	1.33333	3.33333	NA	1.5	2.5	1.5	1.83
104	PI_253968	3			1	2	1	1	2	1	1	3	1	NA	NA	NA	9	1.33333	1.33333	1.66667	NA	1	2.25	1	1.42
105	PI_257244	3			1	1	1	1	1	1	3	3	2	NA	NA	NA	8	1	1	2.66667	NA	1.5	1.5	1.25	1.42
106	PI_257592	3			2	2	1	2	2	2	3	3	3	NA	NA	NA	8	1.66667	2	3	NA	2.25	2.25	2	2.17
107	PI_261623	3			2	3	0	2	3	1	3	4	1	NA	NA	NA	8	1.66667	2	2.66667	NA	2.25	3.25	0.75	2.08
108	PI_261624	3			2	3	1	4	3	2	5	4	4	NA	NA	NA	7	2	3	4.33333	NA	3.75	3.25	2.25	3.08
109	PI_261636	3			2	2	1	2	2	1	3	3	2	NA	NA	NA	4	1.66667	1.66667	2.66667	NA	2.25	2.25	1.25	1.92
11	PI_184130	3			2	3	1	2	4	2	4	5	3	NA	NA	NA	9	2	2.66667	4	NA	2.5	4	2	2.83
110	PI_261671	3			2	2	2	2	2	2	4	3	4	NA	NA	NA	9	2	2	3.66667	NA	2.5	2.25	2.5	2.42
111	PI_261677	3			2	3	1	3	3	1	5	4	2	NA	NA	NA	7	2	2.33333	3.66667	NA	3.25	3.25	1.25	2.58
112	PI_263014	3			1	2	2	2	3	2	3	4	4	NA	NA	NA	9	1.66667	2.33333	3.66667	NA	2	3	2.5	2.5
113	PI_263027	3			0	3	2	1	4	3	1	4	3	NA	NA	NA	8	1.66667	2.66667	2.66667	NA	0.75	3.75	2.75	2.42
114	PI_263030	3			2	3	1	3	3	2	5	6	3	NA	NA	NA	9	2	2.66667	4.66667	NA	3.25	3.75	2	3
115	PI_263031	3			2	2	2	2	2	2	3	3	2	NA	NA	NA	8	2	2	2.66667	NA	2.25	2.25	2	2.17
116	PI_263032	3			1	3	1	2	4	2	3	4	3	NA	NA	NA	4	1.66667	2.66667	3.33333	NA	2	3.75	2	2.58
117	PI_263871	3			1	1	1	1	1	0	1	1	1	NA	NA	NA	8	1	0.666667	1	NA	1	1	0.5	0.83
118	PI_266070	3			2	2	1	3	3	2	4	3	1	NA	NA	NA	8	1.66667	2.66667	2.66667	NA	3	2.75	1.5	2.42
119	PI_269543	3			1	1	1	2	2	1	2	3	3	NA	NA	NA	8	1	1.66667	2.66667	NA	1.75	2	1.5	1.75
12	PI_181958	3			1	2	1	1	2	1	3	3	3	NA	NA	NA	4	1.33333	1.33333	3	NA	1.5	2.25	1.5	1.75
120	PI_269761	3	var.	arvense	1	2	1	1	2	1	2	3	2	NA	NA	NA	8	1.33333	1.33333	2.33333	NA	1.25	2.25	1.25	1.58
121	PI_269762	3	subsp.	sativum	2	2	2	2	2	2	3	3	4	NA	NA	NA	9	2	2	3.33333	NA	2.25	2.25	2.5	2.33
122	PI_269777	3			1	2	2	2	2	3	3	3	3	NA	NA	NA	8	1.66667	2.33333	3	NA	2	2.25	2.75	2.33
123	PI_269778	3			1	2	1	2	3	2	3	3	3	NA	NA	NA	7	1.33333	2.33333	3	NA	2	2.75	2	2.25
124	PI_269782	3			2	2	1	2	3	1	3	3	2	NA	NA	NA	8	1.66667	2	2.66667	NA	2.25	2.75	1.25	2.08
125	PI_269791	3			1	2	1	2	3	2	4	5	3	NA	NA	NA	6	1.33333	2.33333	4	NA	2.25	3.25	2	2.5
126	PI_269802	3			2	2	1	3	2	1	5	4	3	NA	NA	NA	5	1.66667	2	4	NA	3.25	2.5	1.5	2.42
127	PI_269804	3			2	1	1	2	1	1	3	3	1	NA	NA	NA	7	1.33333	1.33333	2.33333	NA	2.25	1.5	1	1.58
128	PI_269812	3			1	2	2	2	3	1	2	3	3	NA	NA	NA	9	1.66667	2	2.66667	NA	1.75	2.75	1.75	2.08
129	PI_269818	3			2	2	2	2	2	2	3	3	3	NA	NA	NA	8	2	2	3	NA	2.25	2.25	2.25	2.25
13	PI_109866	3			1	3	1	2	3	2	3	5	3	NA	NA	NA	9	1.66667	2.33333	3.66667	NA	2	3.5	2	2.5
130	PI_269821	3			2	2	2	3	3	2	6	4	4	NA	NA	NA	8	2	2.66667	4.66667	NA	3.5	3	2.5	3
131	PI_269822	3			2	2	3	2	3	3	4	4	4	NA	NA	NA	10	2.33333	2.66667	4	NA	2.5	3	3.25	2.92
132	PI_269825	3			2	1	1	2	1	0	2	3	2	NA	NA	NA	10	1.33333	1	2.33333	NA	2	1.5	0.75	1.42
133	PI_270536	3			2	2	NA	2	2	2	3	3	1	NA	NA	NA	7	2	2	2.33333	NA	2.25	2.25	NA	2.08
134	PI_271035	3			2	1	1	3	1	1	4	3	3	NA	NA	NA	7	1.33333	1.66667	3.33333	NA	3	1.5	1.5	2
135	PI_271038	3			1	2	1	2	2	1	4	4	3	NA	NA	NA	7	1.33333	1.66667	3.66667	NA	2.25	2.5	1.5	2.08
136	PI_271116	3			2	3	2	2	2	3	2	3	3	NA	NA	NA	10	2.33333	2.33333	2.66667	NA	2	2.5	2.75	2.42
137	PI_271511	3			2	2	1	2	2	1	5	4	3	NA	NA	NA	8	1.66667	1.66667	4	NA	2.75	2.5	1.5	2.25
138	PI_272148	3			3	3	2	4	3	3	6	4	3	NA	NA	NA	8	2.66667	3.33333	4.33333	NA	4.25	3.25	2.75	3.42
139	PI_272171	3			2	3	2	2	3	2	3	3	3	NA	NA	NA	7	2.33333	2.33333	3	NA	2.25	3	2.25	2.5
14	PI_116056	3	subsp.	sativum	2	2	1	2	2	1	3	5	3	NA	NA	NA	8	1.66667	1.66667	3.66667	NA	2.25	2.75	1.5	2.17
140	PI_272175	3			2	2	1	2	2	1	2	3	2	NA	NA	NA	9	1.66667	1.66667	2.33333	NA	2	2.25	1.25	1.83
141	PI_272184	3			2	1	0	3	1	1	3	4	3	NA	NA	NA	8	1	1.66667	3.33333	NA	2.75	1.75	1.25	1.92
142	PI_272194	3			2	2	3	2	2	3	5	4	4	NA	NA	NA	10	2.33333	2.33333	4.33333	NA	2.75	2.5	3.25	2.83
143	PI_272215	3			2	2	1	2	2	2	3	3	4	NA	NA	NA	8	1.66667	2	3.33333	NA	2.25	2.25	2.25	2.25
144	PI_272216	3			1	2	2	2	2	2	3	3	3	NA	NA	NA	9	1.66667	2	3	NA	2	2.25	2.25	2.17
145	PI_272218	3			1	2	2	2	3	2	2	3	3	NA	NA	NA	8	1.66667	2.33333	2.66667	NA	1.75	2.75	2.25	2.25
146	PI_273209	3	subsp.	elatius	1	1	1	1	2	1	2	3	2	NA	NA	NA	8	1	1.33333	2.33333	NA	1.25	2	1.25	1.5
147	PI_273605	3			1	1	1	1	1	1	3	3	2	NA	NA	NA	9	1	1	2.66667	NA	1.5	1.5	1.25	1.42
148	PI_274307	3			1	1	1	1	1	1	1	1	2	NA	NA	NA	9	1	1	1.33333	NA	1	1	1.25	1.08
149	PI_274308	3			2	2	1	2	2	1	3	3	2	NA	NA	NA	8	1.66667	1.66667	2.66667	NA	2.25	2.25	1.25	1.92
15	PI_116844	3			1	2	1	1	3	1	3	4	3	NA	NA	NA	9	1.33333	1.66667	3.33333	NA	1.5	3	1.5	2
150	PI_274584	3			2	3	2	3	3	2	4	4	3	NA	NA	NA	8	2.33333	2.66667	3.66667	NA	3	3.25	2.25	2.83
151	PI_275821	3			2	3	2	3	3	2	4	4	4	NA	NA	NA	7	2.33333	2.66667	4	NA	3	3.25	2.5	2.92
152	PI_275822	3			2	1	1	3	3	1	5	4	1	NA	NA	NA	6	1.33333	2.33333	3.33333	NA	3.25	2.75	1	2.33
153	PI_277852	3			2	3	1	3	4	1	4	6	3	NA	NA	NA	4	2	2.66667	4.33333	NA	3	4.25	1.5	2.92
154	PI_279823	3			2	2	1	4	3	2	4	6	4	NA	NA	NA	8	1.66667	3	4.66667	NA	3.5	3.5	2.25	3.08
155	PI_279825	3			2	2	2	2	2	2	3	3	3	NA	NA	NA	8	2	2	3	NA	2.25	2.25	2.25	2.25
156	PI_280252	3			3	2	1	3	3	0	4	4	2	NA	NA	NA	8	2	2	3.33333	NA	3.25	3	0.75	2.33
157	PI_280603	3			1	2	2	1	2	2	3	3	2	NA	NA	NA	8	1.66667	1.66667	2.66667	NA	1.5	2.25	2	1.92
158	PI_280609	3			0	1	1	1	1	1	1	2	1	NA	NA	NA	8	0.666667	1	1.33333	NA	0.75	1.25	1	1
159	PI_280613	3			2	2	0	2	2	2	4	4	3	NA	NA	NA	9	1.33333	2	3.66667	NA	2.5	2.5	1.75	2.25
16	PI_116944	3			1	1	1	1	1	1	3	2	3	NA	NA	NA	8	1	1	2.66667	NA	1.5	1.25	1.5	1.42
160	PI_280614	3			0	2	1	2	2	1	3	4	1	NA	NA	NA	8	1	1.66667	2.66667	NA	1.75	2.5	1	1.75
161	PI_280616	3			2	3	2	2	3	2	3	3	3	NA	NA	NA	9	2.33333	2.33333	3	NA	2.25	3	2.25	2.5
162	PI_280617	3			1	2	1	2	1	1	3	3	2	NA	NA	NA	7	1.33333	1.33333	2.66667	NA	2	1.75	1.25	1.67
163	PI_280619	3			2	2	1	2	2	1	3	3	3	NA	NA	NA	7	1.66667	1.66667	3	NA	2.25	2.25	1.5	2
164	PI_280626	3			1	2	2	2	3	2	3	3	3	NA	NA	NA	8	1.66667	2.33333	3	NA	2	2.75	2.25	2.33
165	PI_285710	3			3	2	NA	3	3	1	3	3	1	NA	NA	NA	7	2.5	2.33333	2.33333	NA	3	2.75	NA	2.38
166	PI_285718	3			2	2	3	2	3	3	3	4	4	NA	NA	NA	9	2.33333	2.66667	3.66667	NA	2.25	3	3.25	2.83
167	PI_285722	3			2	3	2	3	3	3	5	5	4	NA	NA	NA	9	2.33333	3	4.66667	NA	3.25	3.5	3	3.25
168	PI_285724	3			2	2	1	2	2	2	3	4	3	NA	NA	NA	9	1.66667	2	3.33333	NA	2.25	2.5	2	2.25
169	PI_285727	3			2	2	1	2	2	1	3	3	1	NA	NA	NA	9	1.66667	1.66667	2.33333	NA	2.25	2.25	1	1.83
17	PI_117264	3			1	2	1	1	2	1	2	4	2	NA	NA	NA	8	1.33333	1.33333	2.66667	NA	1.25	2.5	1.25	1.67
170	PI_285730	3			1	2	1	3	4	2	4	5	4	NA	NA	NA	8	1.33333	3	4.33333	NA	2.75	3.75	2.25	2.92
171	PI_285737	3			2	3	1	4	4	1	6	5	3	NA	NA	NA	8	2	3	4.66667	NA	4	4	1.5	3.17
172	PI_285740	3			2	2	1	3	3	2	6	6	3	NA	NA	NA	7	1.66667	2.66667	5	NA	3.5	3.5	2	3
173	PI_285747	3			NA	1	NA	NA	1	1	NA	3	1	NA	NA	NA	8	1	1	2	NA	NA	1.5	NA	1.25
174	PI_286430	3			1	1	1	1	1	1	2	3	2	NA	NA	NA	7	1	1	2.33333	NA	1.25	1.5	1.25	1.33
175	PI_286431	3			2	3	NA	2	3	NA	4	4	NA	NA	NA	NA	2	2.5	2.5	4	NA	2.5	3.25	NA	2.88
176	PI_286607	3			2	3	1	3	3	1	4	4	3	NA	NA	NA	8	2	2.33333	3.66667	NA	3	3.25	1.5	2.58
177	PI_288025	3			1	2	2	2	3	2	3	4	3	NA	NA	NA	8	1.66667	2.33333	3.33333	NA	2	3	2.25	2.42
178	PI_293426	3			1	1	1	1	2	1	2	2	2	NA	NA	NA	9	1	1.33333	2	NA	1.25	1.75	1.25	1.42
179	PI_306591	3			0	1	0	1	1	1	1	1	1	NA	NA	NA	8	0.333333	1	1	NA	0.75	1	0.75	0.83
18	PI_117998	3			2	2	2	2	3	2	4	4	3	NA	NA	NA	7	2	2.33333	3.66667	NA	2.5	3	2.25	2.58
180	PI_307666	3			1	1	1	1	2	3	3	3	3	NA	NA	NA	9	1	2	3	NA	1.5	2	2.5	2
181	PI_308796	3			1	1	0	2	1	1	3	2	1	NA	NA	NA	7	0.666667	1.33333	2	NA	2	1.25	0.75	1.33
182	PI_314794	3			1	3	2	1	4	2	1	4	3	NA	NA	NA	9	2	2.33333	2.66667	NA	1	3.75	2.25	2.33
183	PI_314795	3			2	2	1	2	3	1	3	3	1	NA	NA	NA	7	1.66667	2	2.33333	NA	2.25	2.75	1	2
184	PI_319374	3			1	1	0	1	1	0	1	1	1	NA	NA	NA	8	0.666667	0.666667	1	NA	1	1	0.25	0.75
185	PI_324695	3			2	2	1	2	2	3	4	3	2	NA	NA	NA	7	1.66667	2.33333	3	NA	2.5	2.25	2.25	2.33
186	PI_324697	3			2	1	1	2	2	2	3	2	2	NA	NA	NA	7	1.33333	2	2.33333	NA	2.25	1.75	1.75	1.92
187	PI_324700	3			1	1	1	2	2	1	2	2	2	NA	NA	NA	8	1	1.66667	2	NA	1.75	1.75	1.25	1.58
188	PI_324702	3			1	1	1	1	1	1	1	1	1	NA	NA	NA	7	1	1	1	NA	1	1	1	1
189	PI_324703	3			1	1	1	1	1	0	2	2	1	NA	NA	NA	9	1	0.666667	1.66667	NA	1.25	1.25	0.5	1
19	PI_118501	3			1	2	2	1	2	3	3	4	4	NA	NA	NA	7	1.66667	2	3.66667	NA	1.5	2.5	3	2.33
190	PI_324706	3			2	2	2	2	3	2	3	3	3	NA	NA	NA	8	2	2.33333	3	NA	2.25	2.75	2.25	2.42
191	PI_331413	3			3	1	1	3	3	1	5	3	2	NA	NA	NA	7	1.66667	2.33333	3.33333	NA	3.5	2.5	1.25	2.42
192	PI_331414	3			2	2	1	3	2	1	4	4	3	NA	NA	NA	8	1.66667	2	3.66667	NA	3	2.5	1.5	2.33
193	PI_340128	3			1	2	1	1	2	1	2	2	2	NA	NA	NA	7	1.33333	1.33333	2	NA	1.25	2	1.25	1.5
194	PI_340130	3			2	2	2	3	3	3	4	4	3	NA	NA	NA	9	2	3	3.66667	NA	3	3	2.75	2.92
195	PI_341889	3			NA	NA	NA	NA	NA	NA	NA	NA	NA	NA	NA	NA	NA	NA	NA	NA	NA	NA	NA	NA	NA
196	PI_343292	3			1	1	1	1	1	1	1	1	1	NA	NA	NA	8	1	1	1	NA	1	1	1	1
197	PI_343331	3			1	2	1	2	3	1	4	5	3	NA	NA	NA	7	1.33333	2	4	NA	2.25	3.25	1.5	2.33
198	PI_343338	3			1	2	1	1	2	1	3	3	2	NA	NA	NA	7	1.33333	1.33333	2.66667	NA	1.5	2.25	1.25	1.67
199	PI_343824	3			2	3	2	4	4	2	6	4	3	NA	NA	NA	8	2.33333	3.33333	4.33333	NA	4	3.75	2.25	3.33
2	PI_102888	3			2	2	1	2	3	1	3	3	3	NA	NA	NA	8	1.66667	2	3	NA	2.25	2.75	1.5	2.17
20	PI_121352	3			1	2	1	1	2	1	3	3	3	NA	NA	NA	8	1.33333	1.33333	3	NA	1.5	2.25	1.5	1.75
200	PI_343958	3			2	2	2	2	2	2	3	3	3	NA	NA	NA	9	2	2	3	NA	2.25	2.25	2.25	2.25
201	PI_343987	3	subsp.	sativum	2	2	1	3	3	1	5	4	3	NA	NA	NA	10	1.66667	2.33333	4	NA	3.25	3	1.5	2.58
202	PI_344003	3			2	2	2	2	3	2	4	3	3	NA	NA	NA	7	2	2.33333	3.33333	NA	2.5	2.75	2.25	2.5
203	PI_344010	3	subsp.	elatius	1	1	1	1	1	1	2	2	2	NA	NA	NA	9	1	1	2	NA	1.25	1.25	1.25	1.25
205	PI_347281	3			2	2	2	2	3	2	4	4	3	NA	NA	NA	9	2	2.33333	3.66667	NA	2.5	3	2.25	2.58
206	PI_347295	3			1	3	1	3	3	1	3	3	2	NA	NA	NA	8	1.66667	2.33333	2.66667	NA	2.5	3	1.25	2.25
207	PI_347457	3			1	1	2	1	1	2	3	3	3	NA	NA	NA	8	1.33333	1.33333	3	NA	1.5	1.5	2.25	1.75
208	PI_347477	3			2	3	1	3	4	2	3	5	3	NA	NA	NA	9	2	3	3.66667	NA	2.75	4	2	2.92
209	PI_347490	3			2	2	1	2	3	2	3	3	2	NA	NA	NA	4	1.66667	2.33333	2.66667	NA	2.25	2.75	1.75	2.25
21	PI_124478	3			1	1	1	1	1	1	3	2	2	NA	NA	NA	8	1	1	2.33333	NA	1.5	1.25	1.25	1.33
210	PI_347496	3			3	2	1	3	3	2	4	3	3	NA	NA	NA	7	2	2.66667	3.33333	NA	3.25	2.75	2	2.67
211	PI_355906	3			2	2	1	2	2	1	2	3	3	NA	NA	NA	7	1.66667	1.66667	2.66667	NA	2	2.25	1.5	1.92
212	PI_356973	3			1	2	1	1	2	1	3	4	2	NA	NA	NA	7	1.33333	1.33333	3	NA	1.5	2.5	1.25	1.75
213	PI_356974	3			2	1	1	2	2	1	3	2	1	NA	NA	NA	6	1.33333	1.66667	2	NA	2.25	1.75	1	1.67
214	PI_356980	3			2	2	1	2	2	1	3	4	3	NA	NA	NA	9	1.66667	1.66667	3.33333	NA	2.25	2.5	1.5	2.08
215	PI_356984	3			1	1	1	1	1	2	1	0	2	NA	NA	NA	8	1	1.33333	1	NA	1	0.75	1.75	1.17
216	PI_356986	3			2	2	1	2	3	1	3	4	3	NA	NA	NA	9	1.66667	2	3.33333	NA	2.25	3	1.5	2.25
217	PI_356991	3			1	3	1	2	3	2	3	4	3	NA	NA	NA	9	1.66667	2.33333	3.33333	NA	2	3.25	2	2.42
218	PI_356992	3			2	2	3	3	2	3	4	4	4	NA	NA	NA	10	2.33333	2.66667	4	NA	3	2.5	3.25	2.92
219	PI_357290	3			1	1	NA	1	1	1	1	3	1	NA	NA	NA	7	1	1	1.66667	NA	1	1.5	NA	1.17
22	PI_125839	3			1	1	1	1	2	1	1	3	3	NA	NA	NA	9	1	1.33333	2.33333	NA	1	2	1.5	1.5
220	PI_358300	3			2	1	1	3	2	1	4	3	3	NA	NA	NA	8	1.33333	2	3.33333	NA	3	2	1.5	2.17
221	PI_358613	3			2	2	2	2	3	2	2	3	3	NA	NA	NA	6	2	2.33333	2.66667	NA	2	2.75	2.25	2.33
222	PI_358620	3			2	1	NA	2	1	1	6	3	1	NA	NA	NA	7	1.5	1.33333	3.33333	NA	3	1.5	NA	1.88
223	PI_358633	3			1	1	1	1	1	2	1	1	3	NA	NA	NA	8	1	1.33333	1.66667	NA	1	1	2	1.33
224	PI_358640	3			0	1	1	1	1	1	1	1	1	NA	NA	NA	8	0.666667	1	1	NA	0.75	1	1	0.92
225	PI_365419	3			1	2	1	2	3	1	3	3	1	NA	NA	NA	6	1.33333	2	2.33333	NA	2	2.75	1	1.92
226	PI_371796	3			2	2	2	2	2	2	5	4	3	NA	NA	NA	8	2	2	4	NA	2.75	2.5	2.25	2.5
227	PI_378157	3			2	3	1	3	3	1	4	4	3	NA	NA	NA	7	2	2.33333	3.66667	NA	3	3.25	1.5	2.58
228	PI_381334	3			2	2	1	2	3	1	3	3	3	NA	NA	NA	7	1.66667	2	3	NA	2.25	2.75	1.5	2.17
229	PI_393488	3			1	1	1	1	1	1	1	1	1	NA	NA	NA	7	1	1	1	NA	1	1	1	1
23	PI_125840	3			2	2	1	2	2	2	3	4	3	NA	NA	NA	8	1.66667	2	3.33333	NA	2.25	2.5	2	2.25
230	PI_393489	3			2	1	0	2	1	1	3	2	2	NA	NA	NA	8	1	1.33333	2.33333	NA	2.25	1.25	1	1.5
231	PI_404225	3			2	3	2	3	3	1	6	4	5	NA	NA	NA	8	2.33333	2.33333	5	NA	3.5	3.25	2.25	3
232	PI_409031	3			2	2	1	2	2	1	3	3	2	NA	NA	NA	7	1.66667	1.66667	2.66667	NA	2.25	2.25	1.25	1.92
233	PI_413678	3			1	2	1	1	2	2	3	3	3	NA	NA	NA	8	1.33333	1.66667	3	NA	1.5	2.25	2	1.92
234	PI_413683	3			1	2	1	1	2	2	2	2	2	NA	NA	NA	7	1.33333	1.66667	2	NA	1.25	2	1.75	1.67
235	PI_413685	3			2	2	1	2	2	3	3	4	3	NA	NA	NA	8	1.66667	2.33333	3.33333	NA	2.25	2.5	2.5	2.42
236	PI_413688	3			1	1	1	1	1	1	3	3	3	NA	NA	NA	9	1	1	3	NA	1.5	1.5	1.5	1.5
237	PI_413698	3			1	2	1	1	3	1	1	3	3	NA	NA	NA	7	1.33333	1.66667	2.33333	NA	1	2.75	1.5	1.75
238	PI_413703	3			1	3	2	1	3	3	2	4	4	NA	NA	NA	8	2	2.33333	3.33333	NA	1.25	3.25	3	2.5
239	PI_429839	3			1	2	2	2	2	1	2	3	3	NA	NA	NA	9	1.66667	1.66667	2.66667	NA	1.75	2.25	1.75	1.92
24	PI_134271	3			2	2	2	2	2	2	4	3	3	NA	NA	NA	8	2	2	3.33333	NA	2.5	2.25	2.25	2.33
240	PI_429843	3			2	2	1	2	2	2	3	3	3	NA	NA	NA	10	1.66667	2	3	NA	2.25	2.25	2	2.17
241	PI_429845	3			2	2	2	2	2	2	4	4	3	NA	NA	NA	9	2	2	3.66667	NA	2.5	2.5	2.25	2.42
242	PI_429849	3			1	1	1	1	1	1	2	2	2	NA	NA	NA	10	1	1	2	NA	1.25	1.25	1.25	1.25
244	PI_476409	3			2	1	1	2	2	1	3	3	2	NA	NA	NA	7	1.33333	1.66667	2.66667	NA	2.25	2	1.25	1.83
245	PI_476410	3			2	2	1	3	2	1	6	3	1	NA	NA	NA	5	1.66667	2	3.33333	NA	3.5	2.25	1	2.25
246	PI_476413	3			2	2	1	2	2	2	3	3	3	NA	NA	NA	8	1.66667	2	3	NA	2.25	2.25	2	2.17
247	PI_477371	3			2	2	2	2	2	2	4	3	3	NA	NA	NA	9	2	2	3.33333	NA	2.5	2.25	2.25	2.33
248	PI_486131	3			1	3	NA	1	3	1	3	4	3	NA	NA	NA	7	2	1.66667	3.33333	NA	1.5	3.25	NA	2.17
249	PI_494077	3			2	2	2	2	3	2	5	5	4	NA	NA	NA	8	2	2.33333	4.66667	NA	2.75	3.25	2.5	2.83
25	PI_140298	3			1	2	1	1	2	1	2	3	3	NA	NA	NA	8	1.33333	1.33333	2.66667	NA	1.25	2.25	1.5	1.67
250	PI_499982	3			2	1	1	2	2	2	2	2	2	NA	NA	NA	8	1.33333	2	2	NA	2	1.75	1.75	1.83
251	PI_505062	3	subsp.	sativum	2	2	1	2	2	1	4	3	2	NA	NA	NA	7	1.66667	1.66667	3	NA	2.5	2.25	1.25	2
252	PI_505080	3	subsp.	sativum	1	1	1	2	1	1	3	3	3	NA	NA	NA	8	1	1.33333	3	NA	2	1.5	1.5	1.67
253	PI_505108	3	subsp.	sativum	3	1	1	3	1	1	3	2	2	NA	NA	NA	8	1.66667	1.66667	2.33333	NA	3	1.25	1.25	1.83
254	PI_505122	3	subsp.	sativum	2	2	NA	2	2	0	2	2	0	NA	NA	NA	5	2	1.33333	1.33333	NA	2	2	NA	1.5
255	PI_505127	3	subsp.	sativum	2	2	2	2	2	1	2	3	1	NA	NA	NA	5	2	1.66667	2	NA	2	2.25	1.25	1.83
256	PI_505144	3	subsp.	sativum	1	1	1	2	2	1	4	3	2	NA	NA	NA	6	1	1.66667	3	NA	2.25	2	1.25	1.83
257	PI_639974	3	subsp.	elatius	1	1	1	1	1	1	2	2	1	NA	NA	NA	6	1	1	1.66667	NA	1.25	1.25	1	1.17
258	W6_12723	3	var.	arvense	2	1	1	2	2	1	2	3	2	NA	NA	NA	9	1.33333	1.66667	2.33333	NA	2	2	1.25	1.75
259	W6_12739	3	var.	arvense	2	3	1	3	3	2	4	3	3	NA	NA	NA	6	2	2.66667	3.33333	NA	3	3	2	2.67
26	PI_155109	3			2	2	2	2	3	2	3	4	2	NA	NA	NA	8	2	2.33333	3	NA	2.25	3	2	2.42
260	W6_15008	3	subsp.	elatius	2	2	1	3	2	1	3	4	2	NA	NA	NA	9	1.66667	2	3	NA	2.75	2.5	1.25	2.17
261	W6_15010	3	subsp.	elatius	1	2	1	3	2	1	3	3	2	NA	NA	NA	7	1.33333	2	2.66667	NA	2.5	2.25	1.25	2
262	W6_15019	3	var.	pumilio	2	2	2	2	2	2	3	3	3	NA	NA	NA	9	2	2	3	NA	2.25	2.25	2.25	2.25
263	W6_15044	3	subsp.	elatius	2	1	1	2	1	1	3	1	1	NA	NA	NA	8	1.33333	1.33333	1.66667	NA	2.25	1	1	1.42
264	W6_15048	3	var.	pumilio	2	2	1	2	3	1	3	3	3	NA	NA	NA	8	1.66667	2	3	NA	2.25	2.75	1.5	2.17
265	W6_26154	3	var.	arvense	NA	NA	NA	NA	NA	NA	NA	NA	NA	NA	NA	NA	NA	NA	NA	NA	NA	NA	NA	NA	NA
266	W6_26160	3	var.	arvense	1	3	1	1	3	1	3	4	3	NA	NA	NA	8	1.66667	1.66667	3.33333	NA	1.5	3.25	1.5	2.08
267	W6_17293	3	var.	arvense	2	2	2	2	3	3	5	3	3	NA	NA	NA	7	2	2.66667	3.66667	NA	2.75	2.75	2.75	2.75
268	W6_15028	3	subsp.	transcaucasicum	2	1	1	3	2	1	3	4	3	NA	NA	NA	8	1.33333	2	3.33333	NA	2.75	2.25	1.5	2.17
27	PI_156647	3			2	2	1	2	2	2	3	4	3	NA	NA	NA	9	1.66667	2	3.33333	NA	2.25	2.5	2	2.25
270	PI_601516	3			1	2	1	1	2	1	3	2	1	NA	NA	NA	7	1.33333	1.33333	2	NA	1.5	2	1	1.5
271	PI_639967	3	subsp.	asiaticum	1	1	1	1	1	1	1	1	1	NA	NA	NA	7	1	1	1	NA	1	1	1	1
273	PI_639969	3	subsp.	asiaticum	0	0	1	0	1	1	2	0	0	NA	NA	NA	7	0.333333	0.666667	0.666667	NA	0.5	0.5	0.75	0.58
274	PI_639976	3	var.	arvense	1	1	1	2	1	1	2	3	1	NA	NA	NA	8	1	1.33333	2	NA	1.75	1.5	1	1.42
276	PI_639979	3	var.	arvense	2	2	1	2	3	2	3	4	3	NA	NA	NA	10	1.66667	2.33333	3.33333	NA	2.25	3	2	2.42
277	PI_639980	3	var.	arvense	1	2	1	1	2	1	1	3	3	NA	NA	NA	9	1.33333	1.33333	2.33333	NA	1	2.25	1.5	1.58
278	PI_639981	3	var.	arvense	2	1	1	2	1	1	2	1	2	NA	NA	NA	8	1.33333	1.33333	1.66667	NA	2	1	1.25	1.42
279	PI_347329	3			1	2	1	1	2	2	3	3	3	NA	NA	NA	8	1.33333	1.66667	3	NA	1.5	2.25	2	1.92
28	PI_156720	3			2	2	2	3	2	3	3	3	3	NA	NA	NA	9	2	2.66667	3	NA	2.75	2.25	2.75	2.58
280	PI_173840	3			2	3	1	2	3	2	3	3	3	NA	NA	NA	4	2	2.33333	3	NA	2.25	3	2	2.42
281	PI_206816	3			1	2	1	2	3	2	3	4	3	NA	NA	NA	9	1.33333	2.33333	3.33333	NA	2	3	2	2.33
282	PI_393490	3			2	2	1	2	2	1	3	3	1	NA	NA	NA	8	1.66667	1.66667	2.33333	NA	2.25	2.25	1	1.83
283	W6_26157	3	var.	arvense	2	1	0	3	3	0	4	3	0	NA	NA	NA	4	1	2	2.33333	NA	3	2.5	0	1.83
284	W6_26161	3	var.	arvense	2	1	1	2	2	1	4	3	3	NA	NA	NA	8	1.33333	1.66667	3.33333	NA	2.5	2	1.5	2
285	PI_320972	3			1	1	1	1	2	1	2	3	3	NA	NA	NA	9	1	1.33333	2.66667	NA	1.25	2	1.5	1.58
286	PI_638516	3			1	3	3	2	4	3	3	6	5	NA	NA	NA	9	2.33333	3	4.66667	NA	2	4.25	3.5	3.25
287	W6_39726	3			1	1	1	2	2	1	2	3	2	NA	NA	NA	7	1	1.66667	2.33333	NA	1.75	2	1.25	1.67
288	PI_594358	3			3	3	1	3	3	1	6	4	3	NA	NA	NA	8	2.33333	2.33333	4.33333	NA	3.75	3.25	1.5	2.83
289	PI_633698	3			0	1	1	1	2	1	1	2	3	NA	NA	NA	8	0.666667	1.33333	2	NA	0.75	1.75	1.5	1.33
29	PI_162909	3			NA	NA	NA	NA	NA	NA	NA	NA	NA	NA	NA	NA	NA	NA	NA	NA	NA	NA	NA	NA	NA
290	PI_619079	3			1	1	1	2	2	2	3	4	3	NA	NA	NA	9	1	2	3.33333	NA	2	2.25	2	2.08
291	PI_628276	3			2	1	1	2	3	2	4	4	3	NA	NA	NA	7	1.33333	2.33333	3.66667	NA	2.5	2.75	2	2.42
292	PI_634571	3			1	1	1	1	1	1	1	1	1	NA	NA	NA	7	1	1	1	NA	1	1	1	1
3	PI_203066	3			1	1	1	1	1	1	3	1	0	NA	NA	NA	7	1	1	1.33333	NA	1.5	1	0.75	1.08
30	PI_163126	3			1	1	1	1	2	1	1	3	3	NA	NA	NA	8	1	1.33333	2.33333	NA	1	2	1.5	1.5
31	PI_164548	3			0	3	1	1	3	1	2	3	3	NA	NA	NA	8	1.33333	1.66667	2.66667	NA	1	3	1.5	1.83
32	PI_164612	3			2	2	1	2	2	1	4	3	3	NA	NA	NA	8	1.66667	1.66667	3.33333	NA	2.5	2.25	1.5	2.08
33	PI_164971	3			1	1	1	1	1	1	2	2	2	NA	NA	NA	4	1	1	2	NA	1.25	1.25	1.25	1.25
34	PI_164972	3			2	3	1	2	3	2	3	4	3	NA	NA	NA	7	2	2.33333	3.33333	NA	2.25	3.25	2	2.5
35	PI_165949	3			3	3	1	3	3	1	3	4	2	NA	NA	NA	7	2.33333	2.33333	3	NA	3	3.25	1.25	2.5
36	PI_166084	3			1	2	1	1	2	1	1	3	1	NA	NA	NA	9	1.33333	1.33333	1.66667	NA	1	2.25	1	1.42
37	PI_166159	3			1	NA	1	1	1	1	2	1	2	NA	NA	NA	6	1	1	1.66667	NA	1.25	NA	1.25	1.17
38	PI_169608	3			2	2	1	2	3	3	3	3	3	NA	NA	NA	9	1.66667	2.66667	3	NA	2.25	2.75	2.5	2.5
39	PI_171810	3			1	3	1	1	3	1	3	4	3	NA	NA	NA	8	1.66667	1.66667	3.33333	NA	1.5	3.25	1.5	2.08
4	PI_203067	3			NA	NA	NA	NA	2	0	NA	3	1	NA	NA	NA	8	NA	1	2	NA	NA	NA	NA	NA
40	PI_172339	3			2	2	1	2	2	2	3	4	3	NA	NA	NA	7	1.66667	2	3.33333	NA	2.25	2.5	2	2.25
41	PI_174921	3			2	1	1	3	2	2	3	2	3	NA	NA	NA	7	1.33333	2.33333	2.66667	NA	2.75	1.75	2	2.17
42	PI_175231	3			1	1	1	2	1	1	2	1	2	NA	NA	NA	8	1	1.33333	1.66667	NA	1.75	1	1.25	1.33
43	PI_179450	3			1	1	1	2	2	1	3	3	2	NA	NA	NA	9	1	1.66667	2.66667	NA	2	2	1.25	1.75
44	PI_179451	3			1	1	1	1	1	1	1	3	3	NA	NA	NA	7	1	1	2.33333	NA	1	1.5	1.5	1.33
45	PI_179459	3			1	2	1	1	2	1	1	4	2	NA	NA	NA	9	1.33333	1.33333	2.33333	NA	1	2.5	1.25	1.58
46	PI_179722	3			1	2	3	2	3	3	3	5	5	NA	NA	NA	9	2	2.66667	4.33333	NA	2	3.25	3.5	2.92
47	PI_179970	3			1	1	1	2	2	2	4	3	3	NA	NA	NA	7	1	2	3.33333	NA	2.25	2	2	2.08
48	PI_180329	3			1	1	1	1	1	1	1	2	1	NA	NA	NA	9	1	1	1.33333	NA	1	1.25	1	1.08
49	PI_180693	3			2	1	1	2	2	1	3	3	3	NA	NA	NA	8	1.33333	1.66667	3	NA	2.25	2	1.5	1.92
5	PI_203068	3			2	2	2	2	2	2	2	3	3	NA	NA	NA	10	2	2	2.66667	NA	2	2.25	2.25	2.17
50	PI_180696	3			3	2	1	4	2	2	6	3	3	NA	NA	NA	7	2	2.66667	4	NA	4.25	2.25	2	2.83
51	PI_180699	3			2	2	1	2	2	2	4	5	4	NA	NA	NA	8	1.66667	2	4.33333	NA	2.5	2.75	2.25	2.5
52	PI_180702	3			3	2	1	3	3	2	4	5	4	NA	NA	NA	10	2	2.66667	4.33333	NA	3.25	3.25	2.25	2.92
53	PI_181801	3			2	2	1	2	2	1	4	3	1	NA	NA	NA	7	1.66667	1.66667	2.66667	NA	2.5	2.25	1	1.92
54	PI_183467	3			0	1	1	0	1	1	1	1	1	NA	NA	NA	7	0.666667	0.666667	1	NA	0.25	1	1	0.75
55	PI_184784	3			1	2	2	2	3	2	3	4	3	NA	NA	NA	8	1.66667	2.33333	3.33333	NA	2	3	2.25	2.42
56	PI_193578	3			1	1	1	1	2	1	3	3	3	NA	NA	NA	9	1	1.33333	3	NA	1.5	2	1.5	1.67
57	PI_193584	3			2	2	1	2	2	1	3	3	2	NA	NA	NA	9	1.66667	1.66667	2.66667	NA	2.25	2.25	1.25	1.92
58	PI_193590	3			2	2	2	2	2	2	3	3	3	NA	NA	NA	9	2	2	3	NA	2.25	2.25	2.25	2.25
59	PI_195020	3			1	2	2	1	3	2	2	3	3	NA	NA	NA	9	1.66667	2	2.66667	NA	1.25	2.75	2.25	2.08
6	PI_203069	3			1	2	1	1	2	1	2	3	2	NA	NA	NA	8	1.33333	1.33333	2.33333	NA	1.25	2.25	1.25	1.58
60	PI_195404	3			1	1	1	1	1	1	2	3	1	NA	NA	NA	9	1	1	2	NA	1.25	1.5	1	1.25
61	PI_195631	3			NA	NA	NA	NA	NA	NA	NA	NA	NA	NA	NA	NA	NA	NA	NA	NA	NA	NA	NA	NA	NA
62	PI_197044	3			2	3	1	2	3	2	3	4	3	NA	NA	NA	7	2	2.33333	3.33333	NA	2.25	3.25	2	2.5
63	PI_197990	3			2	2	1	3	3	2	4	3	3	NA	NA	NA	8	1.66667	2.66667	3.33333	NA	3	2.75	2	2.58
64	PI_198072	3			1	1	3	1	1	3	2	3	3	NA	NA	NA	9	1.66667	1.66667	2.66667	NA	1.25	1.5	3	1.92
65	PI_198074	3			2	2	3	3	2	3	5	4	3	NA	NA	NA	9	2.33333	2.66667	4	NA	3.25	2.5	3	2.92
66	PI_198735	3			0	1	1	1	1	1	3	3	2	NA	NA	NA	9	0.666667	1	2.66667	NA	1.25	1.5	1.25	1.33
67	PI_200755	3			NA	NA	NA	NA	NA	NA	NA	NA	NA	NA	NA	NA	NA	NA	NA	NA	NA	NA	NA	NA	NA
68	PI_201390	3			2	2	1	2	2	1	3	1	1	NA	NA	NA	8	1.66667	1.66667	1.66667	NA	2.25	1.75	1	1.67
69	PI_204306	3			1	3	1	2	3	1	4	4	3	NA	NA	NA	9	1.66667	2	3.66667	NA	2.25	3.25	1.5	2.33
7	PI_221697	3			2	2	1	2	2	1	3	4	2	NA	NA	NA	8	1.66667	1.66667	3	NA	2.25	2.5	1.25	2
70	PI_206006	3			1	2	1	1	2	2	3	4	3	NA	NA	NA	9	1.33333	1.66667	3.33333	NA	1.5	2.5	2	2
71	PI_206838	3			2	2	1	2	2	2	4	4	3	NA	NA	NA	9	1.66667	2	3.66667	NA	2.5	2.5	2	2.33
72	PI_206861	3			2	3	1	2	3	0	3	4	2	NA	NA	NA	7	2	1.66667	3	NA	2.25	3.25	0.75	2.08
73	PI_207508	3			1	1	1	1	1	1	1	1	3	NA	NA	NA	9	1	1	1.66667	NA	1	1	1.5	1.17
74	PI_209507	3			0	1	1	1	1	1	1	1	1	NA	NA	NA	8	0.666667	1	1	NA	0.75	1	1	0.92
75	PI_210561	3			1	2	1	1	2	1	2	3	2	NA	NA	NA	8	1.33333	1.33333	2.33333	NA	1.25	2.25	1.25	1.58
76	PI_210568	3			2	1	1	3	2	2	3	4	3	NA	NA	NA	9	1.33333	2.33333	3.33333	NA	2.75	2.25	2	2.33
77	PI_210569	3			2	3	1	3	3	1	4	4	3	NA	NA	NA	9	2	2.33333	3.66667	NA	3	3.25	1.5	2.58
78	PI_210571	3			3	2	2	3	3	2	4	4	4	NA	NA	NA	8	2.33333	2.66667	4	NA	3.25	3	2.5	2.92
79	PI_210583	3			NA	NA	NA	NA	NA	NA	NA	NA	NA	NA	NA	NA	NA	NA	NA	NA	NA	NA	NA	NA	NA
8	PI_143485	3			1	1	1	2	1	2	2	1	2	NA	NA	NA	9	1	1.66667	1.66667	NA	1.75	1	1.75	1.5
80	PI_212031	3			1	2	1	2	2	1	2	3	0	NA	NA	NA	10	1.33333	1.66667	1.66667	NA	1.75	2.25	0.75	1.58
81	PI_220174	3			1	3	1	2	3	1	3	4	1	NA	NA	NA	7	1.66667	2	2.66667	NA	2	3.25	1	2.08
82	PI_220189	3			1	1	1	1	1	2	2	1	3	NA	NA	NA	8	1	1.33333	2	NA	1.25	1	2	1.42
83	PI_222071	3			0	0	1	0	0	1	1	1	3	NA	NA	NA	8	0.333333	0.333333	1.66667	NA	0.25	0.25	1.5	0.67
84	PI_222117	3			1	0	1	2	1	1	3	1	2	NA	NA	NA	8	0.666667	1.33333	2	NA	2	0.75	1.25	1.33
85	PI_227258	3			1	1	1	2	2	2	3	3	3	NA	NA	NA	9	1	2	3	NA	2	2	2	2
86	PI_236492	3			2	2	1	2	3	1	3	3	1	NA	NA	NA	7	1.66667	2	2.33333	NA	2.25	2.75	1	2
87	PI_240516	3			2	3	1	3	4	3	6	5	3	NA	NA	NA	8	2	3.33333	4.66667	NA	3.5	4	2.5	3.33
88	PI_241593	3			1	3	1	2	3	1	3	4	3	NA	NA	NA	8	1.66667	2	3.33333	NA	2	3.25	1.5	2.25
89	PI_242027	3	subsp.	sativum	2	2	1	2	2	2	2	2	2	NA	NA	NA	9	1.66667	2	2	NA	2	2	1.75	1.92
9	PI_142775	3			1	1	1	3	1	1	3	3	2	NA	NA	NA	8	1	1.66667	2.66667	NA	2.5	1.5	1.25	1.75
90	PI_242028	3			2	3	2	3	3	2	4	4	3	NA	NA	NA	9	2.33333	2.66667	3.66667	NA	3	3.25	2.25	2.83
91	PI_244093	3			1	1	1	1	3	1	3	4	3	NA	NA	NA	7	1	1.66667	3.33333	NA	1.5	2.75	1.5	1.92
92	PI_244121	3			2	2	2	2	2	2	2	3	4	NA	NA	NA	6	2	2	3	NA	2	2.25	2.5	2.25
93	PI_244150	3			2	2	1	3	2	1	4	3	3	NA	NA	NA	7	1.66667	2	3.33333	NA	3	2.25	1.5	2.25
94	PI_244191	3			3	3	2	3	3	2	4	4	3	NA	NA	NA	5	2.66667	2.66667	3.66667	NA	3.25	3.25	2.25	2.92
95	PI_248181	3			2	2	1	2	2	3	5	3	3	NA	NA	NA	9	1.66667	2.33333	3.66667	NA	2.75	2.25	2.5	2.5
96	PI_249645	3			1	2	1	1	2	2	1	3	3	NA	NA	NA	8	1.33333	1.66667	2.33333	NA	1	2.25	2	1.75
97	PI_250438	3			2	3	1	2	3	1	3	1	3	NA	NA	NA	7	2	2	2.33333	NA	2.25	2.5	1.5	2.08
98	PI_250439	3			NA	NA	NA	NA	NA	NA	NA	NA	NA	NA	NA	NA	NA	NA	NA	NA	NA	NA	NA	NA	NA
99	PI_250440	3			3	4	2	4	4	2	4	5	3	NA	NA	NA	7	3	3.33333	4	NA	3.75	4.25	2.25	3.42
1	PI_137119	4			4	5	3	4	5	3	5	6	3	NA	NA	NA	9	4	4	4.66667	NA	4.25	5.25	3	4.17
10	W6_31707	4	var.	sativum	2	2	NA	3	2	0	4	3	NA	NA	NA	NA	2	2	1.66667	3.5	NA	3	2.25	NA	2.21
100	PI_250441	4			3	3	1	3	3	1	6	6	1	NA	NA	NA	8	2.33333	2.33333	4.33333	NA	3.75	3.75	1	2.83
101	PI_250446	4			3	4	2	5	5	3	6	6	4	NA	NA	NA	9	3	4.33333	5.33333	NA	4.75	5	3	4.25
102	PI_250447	4			3	3	2	4	3	1	5	4	1	NA	NA	NA	8	2.66667	2.66667	3.33333	NA	4	3.25	1.25	2.83
103	PI_250448	4			3	3	1	4	5	1	6	6	2	NA	NA	NA	8	2.33333	3.33333	4.66667	NA	4.25	4.75	1.25	3.42
104	PI_253968	4			1	1	0	1	1	0	3	1	0	NA	NA	NA	6	0.666667	0.666667	1.33333	NA	1.5	1	0	0.83
105	PI_257244	4			3	3	1	6	6	6	6	6	3	NA	NA	NA	9	2.33333	6	5	NA	5.25	5.25	4	4.83
106	PI_257592	4			2	2	1	3	3	1	6	4	1	NA	NA	NA	9	1.66667	2.33333	3.66667	NA	3.5	3	1	2.5
107	PI_261623	4			4	3	1	6	4	1	6	6	3	NA	NA	NA	8	2.66667	3.66667	5	NA	5.5	4.25	1.5	3.75
108	PI_261624	4			5	4	1	5	4	1	6	6	3	NA	NA	NA	8	3.33333	3.33333	5	NA	5.25	4.5	1.5	3.75
109	PI_261636	4			2	2	1	2	3	1	5	5	2	NA	NA	NA	7	1.66667	2	4	NA	2.75	3.25	1.25	2.42
11	PI_184130	4			5	3	1	5	4	1	6	5	1	NA	NA	NA	9	3	3.33333	4	NA	5.25	4	1	3.42
110	PI_261671	4			1	2	1	1	2	0	2	3	1	NA	NA	NA	9	1.33333	1	2	NA	1.25	2.25	0.5	1.33
111	PI_261677	4			3	3	2	3	3	2	5	5	3	NA	NA	NA	8	2.66667	2.66667	4.33333	NA	3.5	3.5	2.25	3.08
112	PI_263014	4			NA	NA	NA	NA	NA	NA	NA	NA	NA	NA	NA	NA	NA	NA	NA	NA	NA	NA	NA	NA	NA
113	PI_263027	4			3	3	2	3	5	2	4	6	3	NA	NA	NA	9	2.66667	3.33333	4.33333	NA	3.25	4.75	2.25	3.42
114	PI_263030	4			3	3	0	3	1	1	6	4	3	NA	NA	NA	7	2	1.66667	4.33333	NA	3.75	2.25	1.25	2.42
115	PI_263031	4			3	3	1	3	3	1	5	5	3	NA	NA	NA	8	2.33333	2.33333	4.33333	NA	3.5	3.5	1.5	2.83
116	PI_263032	4			3	3	1	5	5	3	6	6	4	NA	NA	NA	9	2.33333	4.33333	5.33333	NA	4.75	4.75	2.75	4.08
117	PI_263871	4			2	2	1	2	1	1	3	3	1	NA	NA	NA	8	1.66667	1.33333	2.33333	NA	2.25	1.75	1	1.67
118	PI_266070	4			3	1	1	5	2	2	5	3	1	NA	NA	NA	8	1.66667	3	3	NA	4.5	2	1.5	2.67
119	PI_269543	4			2	3	1	3	5	2	6	6	3	NA	NA	NA	9	2	3.33333	5	NA	3.5	4.75	2	3.42
12	PI_181958	4			3	2	0	4	3	1	5	4	1	NA	NA	NA	8	1.66667	2.66667	3.33333	NA	4	3	0.75	2.58
120	PI_269761	4	var.	arvense	3	3	3	5	4	4	6	5	6	NA	NA	NA	10	3	4.33333	5.66667	NA	4.75	4	4.25	4.33
121	PI_269762	4	subsp.	sativum	3	3	1	5	3	1	6	4	2	NA	NA	NA	7	2.33333	3	4	NA	4.75	3.25	1.25	3.08
122	PI_269777	4			2	1	1	4	1	1	6	3	1	NA	NA	NA	7	1.33333	2	3.33333	NA	4	1.5	1	2.17
123	PI_269778	4			3	3	2	5	5	2	5	5	4	NA	NA	NA	7	2.66667	4	4.66667	NA	4.5	4.5	2.5	3.83
124	PI_269782	4			2	3	1	3	3	1	4	4	1	NA	NA	NA	8	2	2.33333	3	NA	3	3.25	1	2.42
125	PI_269791	4			NA	NA	NA	NA	NA	NA	NA	NA	NA	NA	NA	NA	NA	NA	NA	NA	NA	NA	NA	NA	NA
126	PI_269802	4			3	3	2	4	4	3	5	6	3	NA	NA	NA	6	2.66667	3.66667	4.66667	NA	4	4.25	2.75	3.67
127	PI_269804	4			2	2	0	2	2	0	3	2	1	NA	NA	NA	7	1.33333	1.33333	2	NA	2.25	2	0.25	1.5
128	PI_269812	4			3	2	3	4	4	4	6	6	5	NA	NA	NA	10	2.66667	4	5.66667	NA	4.25	4	4	4.08
129	PI_269818	4			1	1	1	1	1	1	1	1	0	NA	NA	NA	11	1	1	0.666667	NA	1	1	0.75	0.92
13	PI_109866	4			5	5	3	6	6	4	6	6	6	NA	NA	NA	11	4.33333	5.33333	6	NA	5.75	5.75	4.25	5.25
130	PI_269821	4			1	1	1	2	1	1	6	4	3	NA	NA	NA	6	1	1.33333	4.33333	NA	2.75	1.75	1.5	2
132	PI_269825	4			3	3	2	6	6	1	6	6	4	NA	NA	NA	10	2.66667	4.33333	5.33333	NA	5.25	5.25	2	4.17
133	PI_270536	4			2	1	1	2	2	0	6	4	0	NA	NA	NA	8	1.33333	1.33333	3.33333	NA	3	2.25	0.25	1.83
134	PI_271035	4			2	2	1	2	2	1	5	4	3	NA	NA	NA	8	1.66667	1.66667	4	NA	2.75	2.5	1.5	2.25
135	PI_271038	4			3	3	0	5	5	1	6	5	1	NA	NA	NA	7	2	3.66667	4	NA	4.75	4.5	0.75	3.33
136	PI_271116	4			2	3	1	4	5	3	5	5	4	NA	NA	NA	10	2	4	4.66667	NA	3.75	4.5	2.75	3.67
137	PI_271511	4			3	1	0	5	3	1	6	5	1	NA	NA	NA	8	1.33333	3	4	NA	4.75	3	0.75	2.83
138	PI_272148	4			3	3	0	5	4	0	6	6	1	NA	NA	NA	8	2	3	4.33333	NA	4.75	4.25	0.25	3.08
139	PI_272171	4			3	3	2	5	4	3	6	6	4	NA	NA	NA	9	2.66667	4	5.33333	NA	4.75	4.25	3	4
14	PI_116056	4	subsp.	sativum	4	1	1	5	3	1	6	6	3	NA	NA	NA	8	2	3	5	NA	5	3.25	1.5	3.25
140	PI_272175	4			1	2	1	2	2	1	3	4	1	NA	NA	NA	9	1.33333	1.66667	2.66667	NA	2	2.5	1	1.83
141	PI_272184	4			3	3	2	4	4	3	5	6	5	NA	NA	NA	10	2.66667	3.66667	5.33333	NA	4	4.25	3.25	3.83
142	PI_272194	4			2	1	2	2	2	3	5	3	6	NA	NA	NA	10	1.66667	2.33333	4.66667	NA	2.75	2	3.5	2.75
143	PI_272215	4			2	2	1	5	5	3	6	6	4	NA	NA	NA	9	1.66667	4.33333	5.33333	NA	4.5	4.5	2.75	3.92
144	PI_272216	4			3	3	2	3	3	2	5	5	3	NA	NA	NA	9	2.66667	2.66667	4.33333	NA	3.5	3.5	2.25	3.08
145	PI_272218	4			2	3	1	4	5	2	5	6	3	NA	NA	NA	8	2	3.66667	4.66667	NA	3.75	4.75	2	3.5
146	PI_273209	4	subsp.	elatius	NA	NA	NA	NA	NA	NA	NA	NA	NA	NA	NA	NA	NA	NA	NA	NA	NA	NA	NA	NA	NA
147	PI_273605	4			4	3	2	6	6	4	6	6	4	NA	NA	NA	10	3	5.33333	5.33333	NA	5.5	5.25	3.5	4.75
148	PI_274307	4			3	3	1	4	3	2	4	4	3	NA	NA	NA	9	2.33333	3	3.66667	NA	3.75	3.25	2	3
149	PI_274308	4			2	1	0	2	3	1	5	5	3	NA	NA	NA	9	1	2	4.33333	NA	2.75	3	1.25	2.33
15	PI_116844	4			4	3	1	5	5	1	6	6	1	NA	NA	NA	8	2.66667	3.66667	4.33333	NA	5	4.75	1	3.58
150	PI_274584	4			5	3	1	6	5	1	6	6	4	NA	NA	NA	9	3	4	5.33333	NA	5.75	4.75	1.75	4.08
152	PI_275822	4			2	2	1	4	5	1	5	6	1	NA	NA	NA	7	1.66667	3.33333	4	NA	3.75	4.5	1	3.08
153	PI_277852	4			5	3	3	6	5	3	6	6	4	NA	NA	NA	8	3.66667	4.66667	5.33333	NA	5.75	4.75	3.25	4.58
154	PI_279823	4			3	3	1	5	5	1	6	6	3	NA	NA	NA	7	2.33333	3.66667	5	NA	4.75	4.75	1.5	3.67
155	PI_279825	4			NA	NA	NA	NA	NA	NA	NA	NA	NA	NA	NA	NA	NA	NA	NA	NA	NA	NA	NA	NA	NA
156	PI_280252	4			2	1	0	2	2	0	4	3	1	NA	NA	NA	8	1	1.33333	2.66667	NA	2.5	2	0.25	1.58
157	PI_280603	4			2	2	1	2	2	1	4	4	3	NA	NA	NA	10	1.66667	1.66667	3.66667	NA	2.5	2.5	1.5	2.17
158	PI_280609	4			5	3	3	5	3	3	6	6	4	NA	NA	NA	8	3.66667	3.66667	5.33333	NA	5.25	3.75	3.25	4.08
159	PI_280613	4			2	2	1	3	3	1	5	5	3	NA	NA	NA	9	1.66667	2.33333	4.33333	NA	3.25	3.25	1.5	2.67
16	PI_116944	4			1	1	0	1	1	0	3	1	0	NA	NA	NA	8	0.666667	0.666667	1.33333	NA	1.5	1	0	0.83
160	PI_280614	4			2	2	4	2	2	5	5	4	6	NA	NA	NA	9	2.66667	3	5	NA	2.75	2.5	5	3.42
161	PI_280616	4			3	3	1	4	3	1	6	3	2	NA	NA	NA	8	2.33333	2.66667	3.66667	NA	4.25	3	1.25	2.83
162	PI_280617	4			3	3	1	4	3	1	6	3	1	NA	NA	NA	7	2.33333	2.66667	3.33333	NA	4.25	3	1	2.75
163	PI_280619	4			1	1	1	1	2	1	4	4	3	NA	NA	NA	9	1	1.33333	3.66667	NA	1.75	2.25	1.5	1.83
164	PI_280626	4			4	4	2	5	5	2	6	6	3	NA	NA	NA	7	3.33333	4	5	NA	5	5	2.25	4.08
165	PI_285710	4			2	3	1	2	3	1	4	4	1	NA	NA	NA	9	2	2	3	NA	2.5	3.25	1	2.25
166	PI_285718	4			2	3	1	4	4	1	5	5	2	NA	NA	NA	10	2	3	4	NA	3.75	4	1.25	3
167	PI_285722	4			2	2	3	3	3	3	6	6	4	NA	NA	NA	9	2.33333	3	5.33333	NA	3.5	3.5	3.25	3.42
168	PI_285724	4			3	3	2	3	3	1	5	5	3	NA	NA	NA	9	2.66667	2.33333	4.33333	NA	3.5	3.5	1.75	2.92
169	PI_285727	4			3	3	2	5	4	3	6	6	4	NA	NA	NA	9	2.66667	4	5.33333	NA	4.75	4.25	3	4
17	PI_117264	4			3	3	3	4	5	3	6	6	4	NA	NA	NA	7	3	4	5.33333	NA	4.25	4.75	3.25	4.08
170	PI_285730	4			6	6	4	6	6	5	6	6	6	NA	NA	NA	9	5.33333	5.66667	6	NA	6	6	5	5.67
171	PI_285737	4			4	3	2	5	5	2	6	6	3	NA	NA	NA	8	3	4	5	NA	5	4.75	2.25	4
172	PI_285740	4			3	3	3	6	5	5	6	6	5	NA	NA	NA	8	3	5.33333	5.66667	NA	5.25	4.75	4.5	4.83
173	PI_285747	4			1	1	3	1	1	3	1	2	5	NA	NA	NA	10	1.66667	1.66667	2.66667	NA	1	1.25	3.5	1.92
174	PI_286430	4			2	2	1	2	2	0	3	3	1	NA	NA	NA	8	1.66667	1.33333	2.33333	NA	2.25	2.25	0.5	1.67
175	PI_286431	4			5	3	1	6	5	2	6	6	3	NA	NA	NA	8	3	4.33333	5	NA	5.75	4.75	2	4.17
176	PI_286607	4			3	2	NA	5	3	0	6	6	2	NA	NA	NA	8	2.5	2.66667	4.66667	NA	4.75	3.5	NA	3.12
177	PI_288025	4			2	2	1	3	4	2	5	5	3	NA	NA	NA	9	1.66667	3	4.33333	NA	3.25	3.75	2	3
178	PI_293426	4			1	2	NA	1	2	1	1	2	2	NA	NA	NA	10	1.5	1.33333	1.66667	NA	1	2	NA	1.46
179	PI_306591	4			3	3	1	5	4	2	6	6	3	NA	NA	NA	9	2.33333	3.66667	5	NA	4.75	4.25	2	3.67
18	PI_117998	4			5	2	0	5	4	1	6	6	2	NA	NA	NA	7	2.33333	3.33333	4.66667	NA	5.25	4	1	3.42
180	PI_307666	4			4	5	3	5	5	4	6	6	6	NA	NA	NA	10	4	4.66667	6	NA	5	5.25	4.25	4.83
181	PI_308796	4			4	3	1	6	4	1	6	5	1	NA	NA	NA	8	2.66667	3.66667	4	NA	5.5	4	1	3.5
182	PI_314794	4			NA	NA	NA	NA	NA	NA	NA	NA	NA	NA	NA	NA	NA	NA	NA	NA	NA	NA	NA	NA	NA
183	PI_314795	4			3	2	0	3	2	0	3	1	0	NA	NA	NA	7	1.66667	1.66667	1.33333	NA	3	1.75	0	1.58
184	PI_319374	4			4	1	1	5	3	0	6	5	3	NA	NA	NA	9	2	2.66667	4.66667	NA	5	3	1	3
185	PI_324695	4			3	3	2	3	5	2	6	6	4	NA	NA	NA	9	2.66667	3.33333	5.33333	NA	3.75	4.75	2.5	3.67
186	PI_324697	4			NA	NA	NA	NA	NA	NA	NA	NA	NA	NA	NA	NA	NA	NA	NA	NA	NA	NA	NA	NA	NA
187	PI_324700	4			3	3	1	4	3	1	6	6	4	NA	NA	NA	10	2.33333	2.66667	5.33333	NA	4.25	3.75	1.75	3.25
188	PI_324702	4			3	3	1	4	3	1	6	4	0	NA	NA	NA	9	2.33333	2.66667	3.33333	NA	4.25	3.25	0.75	2.75
189	PI_324703	4			2	2	1	4	3	0	6	4	1	NA	NA	NA	9	1.66667	2.33333	3.66667	NA	4	3	0.5	2.5
19	PI_118501	4			4	4	3	5	6	4	6	6	5	NA	NA	NA	8	3.66667	5	5.66667	NA	5	5.5	4	4.83
190	PI_324706	4			3	2	1	3	3	2	6	5	3	NA	NA	NA	10	2	2.66667	4.66667	NA	3.75	3.25	2	3
191	PI_331413	4			1	1	0	3	2	1	4	3	2	NA	NA	NA	9	0.666667	2	3	NA	2.75	2	1	1.92
192	PI_331414	4			4	3	0	5	4	NA	6	4	NA	NA	NA	NA	2	2.33333	4.5	5	NA	5	3.75	NA	4.08
193	PI_340128	4			2	1	2	3	3	3	5	3	5	NA	NA	NA	10	1.66667	3	4.33333	NA	3.25	2.5	3.25	3
194	PI_340130	4			4	3	2	5	5	4	6	6	6	NA	NA	NA	10	3	4.66667	6	NA	5	4.75	4	4.58
195	PI_341889	4			NA	NA	NA	NA	NA	NA	NA	NA	NA	NA	NA	NA	NA	NA	NA	NA	NA	NA	NA	NA	NA
196	PI_343292	4			NA	NA	NA	NA	NA	NA	NA	NA	NA	NA	NA	NA	NA	NA	NA	NA	NA	NA	NA	NA	NA
197	PI_343331	4			3	3	1	5	4	1	6	5	1	NA	NA	NA	9	2.33333	3.33333	4	NA	4.75	4	1	3.25
198	PI_343338	4			1	0	0	1	1	1	1	1	0	NA	NA	NA	6	0.333333	1	0.666667	NA	1	0.75	0.5	0.75
199	PI_343824	4			5	3	2	6	4	2	6	6	4	NA	NA	NA	9	3.33333	4	5.33333	NA	5.75	4.25	2.5	4.17
2	PI_102888	4			2	3	1	3	4	2	5	5	3	NA	NA	NA	9	2	3	4.33333	NA	3.25	4	2	3.08
20	PI_121352	4			4	4	1	6	6	2	6	6	3	NA	NA	NA	9	3	4.66667	5	NA	5.5	5.5	2	4.33
200	PI_343958	4			2	3	2	4	4	3	6	5	5	NA	NA	NA	10	2.33333	3.66667	5.33333	NA	4	4	3.25	3.75
201	PI_343987	4	subsp.	sativum	2	3	1	3	4	1	6	3	1	NA	NA	NA	7	2	2.66667	3.33333	NA	3.5	3.5	1	2.67
202	PI_344003	4			5	4	1	6	5	3	6	6	4	NA	NA	NA	8	3.33333	4.66667	5.33333	NA	5.75	5	2.75	4.5
203	PI_344010	4	subsp.	elatius	2	1	1	3	1	1	4	2	1	NA	NA	NA	8	1.33333	1.66667	2.33333	NA	3	1.25	1	1.75
205	PI_347281	4			5	5	1	6	6	2	6	6	3	NA	NA	NA	9	3.66667	4.66667	5	NA	5.75	5.75	2	4.5
206	PI_347295	4			4	3	1	6	4	1	6	6	3	NA	NA	NA	9	2.66667	3.66667	5	NA	5.5	4.25	1.5	3.75
207	PI_347457	4			4	2	1	5	5	1	6	5	1	NA	NA	NA	8	2.33333	3.66667	4	NA	5	4.25	1	3.42
208	PI_347477	4			3	2	1	4	3	1	5	3	1	NA	NA	NA	7	2	2.66667	3	NA	4	2.75	1	2.58
209	PI_347490	4			3	3	1	4	3	1	6	5	2	NA	NA	NA	6	2.33333	2.66667	4.33333	NA	4.25	3.5	1.25	3
21	PI_124478	4			3	3	1	5	4	1	6	6	2	NA	NA	NA	8	2.33333	3.33333	4.66667	NA	4.75	4.25	1.25	3.42
210	PI_347496	4			3	3	0	5	5	0	6	6	0	NA	NA	NA	8	2	3.33333	4	NA	4.75	4.75	0	3.17
211	PI_355906	4			4	4	3	5	5	5	5	6	6	NA	NA	NA	8	3.66667	5	5.66667	NA	4.75	5	4.75	4.83
212	PI_356973	4			3	3	0	5	3	0	6	4	0	NA	NA	NA	7	2	2.66667	3.33333	NA	4.75	3.25	0	2.67
213	PI_356974	4			3	3	2	4	3	1	6	6	3	NA	NA	NA	8	2.66667	2.66667	5	NA	4.25	3.75	1.75	3.25
214	PI_356980	4			3	3	1	5	4	1	6	6	4	NA	NA	NA	9	2.33333	3.33333	5.33333	NA	4.75	4.25	1.75	3.58
215	PI_356984	4			1	1	1	1	1	2	3	3	3	NA	NA	NA	8	1	1.33333	3	NA	1.5	1.5	2	1.67
216	PI_356986	4			6	3	2	6	6	3	6	6	6	NA	NA	NA	9	3.66667	5	6	NA	6	5.25	3.5	4.92
217	PI_356991	4			6	3	3	6	6	4	6	6	6	NA	NA	NA	10	4	5.33333	6	NA	6	5.25	4.25	5.17
218	PI_356992	4			4	4	1	5	6	1	6	6	2	NA	NA	NA	10	3	4	4.66667	NA	5	5.5	1.25	3.92
219	PI_357290	4			3	3	3	6	6	3	6	6	4	NA	NA	NA	7	3	5	5.33333	NA	5.25	5.25	3.25	4.58
22	PI_125839	4			3	3	3	5	5	3	6	6	4	NA	NA	NA	10	3	4.33333	5.33333	NA	4.75	4.75	3.25	4.25
220	PI_358300	4			6	4	1	6	4	1	6	3	0	NA	NA	NA	9	3.66667	3.66667	3	NA	6	3.75	0.75	3.5
221	PI_358613	4			2	4	4	3	5	5	6	5	4	NA	NA	NA	11	3.33333	4.33333	5	NA	3.5	4.75	4.5	4.25
222	PI_358620	4			5	4	3	6	6	3	6	6	4	NA	NA	NA	9	4	5	5.33333	NA	5.75	5.5	3.25	4.83
223	PI_358633	4			3	2	NA	3	3	NA	4	6	NA	NA	NA	NA	2	2.5	3	5	NA	3.25	3.5	NA	3.38
224	PI_358640	4			3	3	1	5	5	1	6	6	1	NA	NA	NA	9	2.33333	3.66667	4.33333	NA	4.75	4.75	1	3.5
225	PI_365419	4			2	3	1	2	4	1	4	5	2	NA	NA	NA	7	2	2.33333	3.66667	NA	2.5	4	1.25	2.58
226	PI_371796	4			2	2	1	5	4	1	6	5	2	NA	NA	NA	8	1.66667	3.33333	4.33333	NA	4.5	3.75	1.25	3.17
227	PI_378157	4			2	3	1	3	4	1	6	5	3	NA	NA	NA	8	2	2.66667	4.66667	NA	3.5	4	1.5	3
228	PI_381334	4			3	3	0	5	4	1	6	5	1	NA	NA	NA	8	2	3.33333	4	NA	4.75	4	0.75	3.17
229	PI_393488	4			3	2	2	3	3	2	5	4	3	NA	NA	NA	10	2.33333	2.66667	4	NA	3.5	3	2.25	2.92
23	PI_125840	4			3	4	1	5	5	3	5	6	4	NA	NA	NA	9	2.66667	4.33333	5	NA	4.5	5	2.75	4.08
230	PI_393489	4			1	1	1	2	2	2	4	3	1	NA	NA	NA	10	1	2	2.66667	NA	2.25	2	1.5	1.92
231	PI_404225	4			3	3	0	3	4	4	6	5	3	NA	NA	NA	8	2	3.66667	4.66667	NA	3.75	4	2.75	3.5
232	PI_409031	4			2	3	1	3	3	1	5	5	2	NA	NA	NA	8	2	2.33333	4	NA	3.25	3.5	1.25	2.67
233	PI_413678	4			2	3	2	4	4	3	6	5	4	NA	NA	NA	9	2.33333	3.66667	5	NA	4	4	3	3.67
234	PI_413683	4			5	3	2	6	5	3	6	3	1	NA	NA	NA	7	3.33333	4.66667	3.33333	NA	5.75	4	2.25	4
235	PI_413685	4			3	3	1	4	3	1	6	6	3	NA	NA	NA	8	2.33333	2.66667	5	NA	4.25	3.75	1.5	3.17
236	PI_413688	4			2	3	NA	3	4	NA	5	6	NA	NA	NA	NA	2	2.5	3.5	5.5	NA	3.25	4.25	NA	3.75
237	PI_413698	4			2	2	0	2	2	0	3	3	0	NA	NA	NA	5	1.33333	1.33333	2	NA	2.25	2.25	0	1.5
238	PI_413703	4			3	4	2	3	4	2	5	6	3	NA	NA	NA	9	3	3	4.66667	NA	3.5	4.5	2.25	3.42
239	PI_429839	4			2	1	1	5	2	2	6	3	2	NA	NA	NA	9	1.33333	3	3.66667	NA	4.5	2	1.75	2.75
24	PI_134271	4			2	2	1	4	3	1	6	5	1	NA	NA	NA	9	1.66667	2.66667	4	NA	4	3.25	1	2.75
240	PI_429843	4			4	3	3	4	3	1	5	3	3	NA	NA	NA	9	3.33333	2.66667	3.66667	NA	4.25	3	2	3.08
241	PI_429845	4			1	1	0	1	1	0	3	1	0	NA	NA	NA	6	0.666667	0.666667	1.33333	NA	1.5	1	0	0.83
242	PI_429849	4			6	6	3	6	6	3	6	6	5	NA	NA	NA	8	5	5	5.66667	NA	6	6	3.5	5.17
243	PI_430702	4			2	2	2	2	2	2	4	5	3	NA	NA	NA	10	2	2	4	NA	2.5	2.75	2.25	2.5
244	PI_476409	4			1	1	0	2	2	1	5	4	3	NA	NA	NA	7	0.666667	1.66667	4	NA	2.5	2.25	1.25	2
245	PI_476410	4			6	3	0	6	3	0	6	4	0	NA	NA	NA	6	3	3	3.33333	NA	6	3.25	0	3.08
246	PI_476413	4			1	1	1	2	2	1	3	3	1	NA	NA	NA	8	1	1.66667	2.33333	NA	2	2	1	1.67
247	PI_477371	4			3	2	1	3	3	2	6	5	3	NA	NA	NA	10	2	2.66667	4.66667	NA	3.75	3.25	2	3
248	PI_486131	4			6	2	1	6	4	1	6	6	3	NA	NA	NA	9	3	3.66667	5	NA	6	4	1.5	3.83
249	PI_494077	4			4	3	1	4	4	1	6	6	2	NA	NA	NA	9	2.66667	3	4.66667	NA	4.5	4.25	1.25	3.33
25	PI_140298	4			2	2	0	2	3	1	3	5	2	NA	NA	NA	8	1.33333	2	3.33333	NA	2.25	3.25	1	2.17
250	PI_499982	4			3	2	1	4	3	1	6	5	2	NA	NA	NA	8	2	2.66667	4.33333	NA	4.25	3.25	1.25	2.92
251	PI_505062	4	subsp.	sativum	2	3	2	3	4	2	5	6	4	NA	NA	NA	9	2.33333	3	5	NA	3.25	4.25	2.5	3.33
252	PI_505080	4	subsp.	sativum	2	2	1	3	2	1	5	5	2	NA	NA	NA	9	1.66667	2	4	NA	3.25	2.75	1.25	2.42
253	PI_505108	4	subsp.	sativum	1	1	1	1	1	1	2	1	0	NA	NA	NA	8	1	1	1	NA	1.25	1	0.75	1
254	PI_505122	4	subsp.	sativum	1	1	0	1	0	0	1	1	1	NA	NA	NA	6	0.666667	0.333333	1	NA	1	0.5	0.25	0.58
255	PI_505127	4	subsp.	sativum	2	2	1	4	4	2	5	5	2	NA	NA	NA	10	1.66667	3.33333	4	NA	3.75	3.75	1.75	3.08
256	PI_505144	4	subsp.	sativum	3	3	3	4	3	3	6	5	4	NA	NA	NA	7	3	3.33333	5	NA	4.25	3.5	3.25	3.67
257	PI_639974	4	subsp.	elatius	3	3	1	3	3	1	5	5	1	NA	NA	NA	8	2.33333	2.33333	3.66667	NA	3.5	3.5	1	2.67
258	W6_12723	4	var.	arvense	2	2	1	3	4	2	4	5	3	NA	NA	NA	9	1.66667	3	4	NA	3	3.75	2	2.92
259	W6_12739	4	var.	arvense	3	1	0	6	5	3	6	6	3	NA	NA	NA	8	1.33333	4.66667	5	NA	5.25	4.25	2.25	3.92
26	PI_155109	4			3	1	0	3	1	0	3	4	2	NA	NA	NA	7	1.33333	1.33333	3	NA	3	1.75	0.5	1.75
260	W6_15008	4	subsp.	elatius	4	3	0	6	4	1	6	6	1	NA	NA	NA	8	2.33333	3.66667	4.33333	NA	5.5	4.25	0.75	3.5
261	W6_15010	4	subsp.	elatius	2	0	0	2	1	0	2	1	0	NA	NA	NA	8	0.666667	1	1	NA	2	0.75	0	0.92
262	W6_15019	4	var.	pumilio	4	2	1	6	3	2	6	5	3	NA	NA	NA	10	2.33333	3.66667	4.66667	NA	5.5	3.25	2	3.58
263	W6_15044	4	subsp.	elatius	3	3	2	5	4	1	6	5	4	NA	NA	NA	9	2.66667	3.33333	5	NA	4.75	4	2	3.58
264	W6_15048	4	var.	pumilio	2	3	1	4	6	1	6	6	3	NA	NA	NA	9	2	3.66667	5	NA	4	5.25	1.5	3.58
265	W6_26154	4	var.	arvense	1	2	1	1	2	1	1	3	2	NA	NA	NA	9	1.33333	1.33333	2	NA	1	2.25	1.25	1.5
266	W6_26160	4	var.	arvense	1	1	0	2	3	1	4	5	1	NA	NA	NA	9	0.666667	2	3.33333	NA	2.25	3	0.75	2
267	W6_17293	4	var.	arvense	3	3	1	6	5	2	6	6	3	NA	NA	NA	9	2.33333	4.33333	5	NA	5.25	4.75	2	4
268	W6_15028	4	subsp.	transcaucasicum	3	3	1	4	3	1	6	6	1	NA	NA	NA	9	2.33333	2.66667	4.33333	NA	4.25	3.75	1	3
269	PI_269798	4			2	2	3	3	2	3	5	4	4	NA	NA	NA	8	2.33333	2.66667	4.33333	NA	3.25	2.5	3.25	3
27	PI_156647	4			3	2	NA	5	4	NA	6	5	NA	NA	NA	NA	2	2.5	4.5	5.5	NA	4.75	3.75	NA	4.25
270	PI_601516	4			3	2	1	3	2	1	4	4	1	NA	NA	NA	7	2	2	3	NA	3.25	2.5	1	2.25
271	PI_639967	4	subsp.	asiaticum	1	2	1	1	1	1	3	4	1	NA	NA	NA	8	1.33333	1	2.66667	NA	1.5	2	1	1.5
273	PI_639969	4	subsp.	asiaticum	2	2	1	2	2	1	3	2	1	NA	NA	NA	7	1.66667	1.66667	2	NA	2.25	2	1	1.75
274	PI_639976	4	var.	arvense	3	3	1	3	5	1	6	6	2	NA	NA	NA	9	2.33333	3	4.66667	NA	3.75	4.75	1.25	3.25
275	PI_639977	4	var.	arvense	1	2	1	1	3	1	3	4	1	NA	NA	NA	9	1.33333	1.66667	2.66667	NA	1.5	3	1	1.83
276	PI_639979	4	var.	arvense	3	3	1	3	4	1	6	5	3	NA	NA	NA	10	2.33333	2.66667	4.66667	NA	3.75	4	1.5	3.08
277	PI_639980	4	var.	arvense	2	2	0	3	4	1	6	6	1	NA	NA	NA	9	1.33333	2.66667	4.33333	NA	3.5	4	0.75	2.75
278	PI_639981	4	var.	arvense	1	2	1	3	3	3	4	4	4	NA	NA	NA	9	1.33333	3	4	NA	2.75	3	2.75	2.83
279	PI_347329	4			5	2	0	6	3	1	6	5	2	NA	NA	NA	8	2.33333	3.33333	4.33333	NA	5.75	3.25	1	3.33
28	PI_156720	4			1	1	0	1	1	0	2	1	1	NA	NA	NA	7	0.666667	0.666667	1.33333	NA	1.25	1	0.25	0.83
280	PI_173840	4			4	3	1	6	5	1	6	5	1	NA	NA	NA	4	2.66667	4	4	NA	5.5	4.5	1	3.67
281	PI_206816	4			3	3	1	4	4	1	4	2	3	NA	NA	NA	9	2.33333	3	3	NA	3.75	3.25	1.5	2.83
282	PI_393490	4			1	2	1	1	2	1	2	3	1	NA	NA	NA	9	1.33333	1.33333	2	NA	1.25	2.25	1	1.5
283	W6_26157	4	var.	arvense	3	1	1	3	2	1	5	4	3	NA	NA	NA	9	1.66667	2	4	NA	3.5	2.25	1.5	2.42
284	W6_26161	4	var.	arvense	1	1	1	4	1	2	5	3	3	NA	NA	NA	9	1	2.33333	3.66667	NA	3.5	1.5	2	2.33
285	PI_320972	4			3	3	3	5	4	4	6	5	5	NA	NA	NA	9	3	4.33333	5.33333	NA	4.75	4	4	4.25
286	PI_638516	4			1	1	0	1	1	0	3	4	1	NA	NA	NA	8	0.666667	0.666667	2.66667	NA	1.5	1.75	0.25	1.17
287	W6_39726	4			3	5	1	5	6	1	6	6	1	NA	NA	NA	8	3	4	4.33333	NA	4.75	5.75	1	3.83
288	PI_594358	4			4	4	3	5	6	5	6	6	6	NA	NA	NA	6	3.66667	5.33333	6	NA	5	5.5	4.75	5.08
289	PI_633698	4			4	4	2	6	6	4	6	6	6	NA	NA	NA	9	3.33333	5.33333	6	NA	5.5	5.5	4	5
29	PI_162909	4			5	3	3	5	4	3	6	6	4	NA	NA	NA	10	3.66667	4	5.33333	NA	5.25	4.25	3.25	4.25
290	PI_619079	4			3	3	3	6	6	5	6	6	6	NA	NA	NA	10	3	5.66667	6	NA	5.25	5.25	4.75	5.08
291	PI_628276	4			3	3	1	4	5	2	6	6	4	NA	NA	NA	7	2.33333	3.66667	5.33333	NA	4.25	4.75	2.25	3.75
292	PI_634571	4			1	3	3	1	3	3	4	5	5	NA	NA	NA	11	2.33333	2.33333	4.66667	NA	1.75	3.5	3.5	2.92
3	PI_203066	4			3	3	3	4	4	3	6	6	4	NA	NA	NA	10	3	3.66667	5.33333	NA	4.25	4.25	3.25	3.92
30	PI_163126	4			4	4	1	6	6	2	6	6	4	NA	NA	NA	9	3	4.66667	5.33333	NA	5.5	5.5	2.25	4.42
31	PI_164548	4			2	4	2	3	4	3	6	6	5	NA	NA	NA	9	2.66667	3.33333	5.66667	NA	3.5	4.5	3.25	3.75
32	PI_164612	4			2	3	0	3	4	0	5	6	2	NA	NA	NA	8	1.66667	2.33333	4.33333	NA	3.25	4.25	0.5	2.67
33	PI_164971	4			2	2	0	2	2	1	3	4	2	NA	NA	NA	6	1.33333	1.66667	3	NA	2.25	2.5	1	1.92
34	PI_164972	4			3	3	2	5	5	3	6	6	5	NA	NA	NA	9	2.66667	4.33333	5.66667	NA	4.75	4.75	3.25	4.25
35	PI_165949	4			3	3	3	5	4	4	6	6	6	NA	NA	NA	8	3	4.33333	6	NA	4.75	4.25	4.25	4.42
36	PI_166084	4			2	1	0	3	1	1	6	3	1	NA	NA	NA	8	1	1.66667	3.33333	NA	3.5	1.5	0.75	1.92
37	PI_166159	4			2	1	0	3	3	1	4	3	1	NA	NA	NA	7	1	2.33333	2.66667	NA	3	2.5	0.75	2.08
38	PI_169608	4			2	3	2	3	5	3	6	6	4	NA	NA	NA	9	2.33333	3.66667	5.33333	NA	3.5	4.75	3	3.75
39	PI_171810	4			1	3	1	2	3	1	6	4	0	NA	NA	NA	9	1.66667	2	3.33333	NA	2.75	3.25	0.75	2.25
4	PI_203067	4			1	3	1	1	3	1	3	4	3	NA	NA	NA	9	1.66667	1.66667	3.33333	NA	1.5	3.25	1.5	2.08
40	PI_172339	4			2	4	3	4	4	2	6	6	6	NA	NA	NA	8	3	3.33333	6	NA	4	4.5	3.25	3.92
41	PI_174921	4			3	2	3	4	2	1	6	4	3	NA	NA	NA	9	2.66667	2.33333	4.33333	NA	4.25	2.5	2	2.92
42	PI_175231	4			2	2	2	3	2	2	3	4	3	NA	NA	NA	8	2	2.33333	3.33333	NA	2.75	2.5	2.25	2.5
43	PI_179450	4			6	3	1	6	3	2	6	5	3	NA	NA	NA	9	3.33333	3.66667	4.66667	NA	6	3.5	2	3.83
44	PI_179451	4			3	4	3	6	6	1	6	6	1	NA	NA	NA	7	3.33333	4.33333	4.33333	NA	5.25	5.5	1.5	4.08
45	PI_179459	4			3	3	1	4	3	1	6	6	4	NA	NA	NA	8	2.33333	2.66667	5.33333	NA	4.25	3.75	1.75	3.25
46	PI_179722	4			3	3	1	5	3	1	6	5	3	NA	NA	NA	9	2.33333	3	4.66667	NA	4.75	3.5	1.5	3.25
47	PI_179970	4			2	2	1	3	3	1	6	5	1	NA	NA	NA	6	1.66667	2.33333	4	NA	3.5	3.25	1	2.58
48	PI_180329	4			1	1	2	2	2	2	5	2	4	NA	NA	NA	10	1.33333	2	3.66667	NA	2.5	1.75	2.5	2.25
49	PI_180693	4			4	2	NA	4	2	1	6	5	1	NA	NA	NA	7	3	2.33333	4	NA	4.5	2.75	NA	2.92
5	PI_203068	4			2	2	2	5	3	3	5	4	5	NA	NA	NA	10	2	3.66667	4.66667	NA	4.25	3	3.25	3.5
50	PI_180696	4			NA	3	1	5	5	1	6	6	3	NA	NA	NA	8	2	3.66667	5	NA	NA	4.75	1.5	3.58
51	PI_180699	4			3	3	1	4	3	1	6	5	3	NA	NA	NA	8	2.33333	2.66667	4.66667	NA	4.25	3.5	1.5	3.08
52	PI_180702	4			5	3	3	5	4	1	6	6	6	NA	NA	NA	10	3.66667	3.33333	6	NA	5.25	4.25	2.75	4.08
53	PI_181801	4			2	3	0	3	3	1	6	4	1	NA	NA	NA	8	1.66667	2.33333	3.66667	NA	3.5	3.25	0.75	2.5
54	PI_183467	4			0	1	0	1	1	1	1	1	1	NA	NA	NA	9	0.333333	1	1	NA	0.75	1	0.75	0.83
55	PI_184784	4			1	1	1	1	1	1	2	2	2	NA	NA	NA	9	1	1	2	NA	1.25	1.25	1.25	1.25
56	PI_193578	4			3	3	NA	3	3	NA	4	5	NA	NA	NA	NA	2	3	3	4.5	NA	3.25	3.5	NA	3.38
57	PI_193584	4			4	5	3	6	6	4	6	6	5	NA	NA	NA	9	4	5.33333	5.66667	NA	5.5	5.75	4	5.08
58	PI_193590	4			3	1	0	3	2	0	6	3	1	NA	NA	NA	8	1.33333	1.66667	3.33333	NA	3.75	2	0.25	2
59	PI_195020	4			3	1	1	3	2	1	6	4	3	NA	NA	NA	10	1.66667	2	4.33333	NA	3.75	2.25	1.5	2.5
6	PI_203069	4			3	2	1	4	3	1	5	4	1	NA	NA	NA	8	2	2.66667	3.33333	NA	4	3	1	2.67
60	PI_195404	4			3	3	1	4	3	2	5	4	3	NA	NA	NA	10	2.33333	3	4	NA	4	3.25	2	3.08
61	PI_195631	4			3	2	1	4	3	2	6	5	3	NA	NA	NA	10	2	3	4.66667	NA	4.25	3.25	2	3.17
62	PI_197044	4			4	3	1	5	3	1	6	4	3	NA	NA	NA	7	2.66667	3	4.33333	NA	5	3.25	1.5	3.25
63	PI_197990	4			4	2	1	5	3	1	6	6	4	NA	NA	NA	8	2.33333	3	5.33333	NA	5	3.5	1.75	3.42
64	PI_198072	4			2	4	1	4	5	2	5	6	2	NA	NA	NA	9	2.33333	3.66667	4.33333	NA	3.75	5	1.75	3.5
65	PI_198074	4			1	1	1	1	1	1	2	3	2	NA	NA	NA	10	1	1	2.33333	NA	1.25	1.5	1.25	1.33
66	PI_198735	4			1	0	0	3	1	0	5	3	1	NA	NA	NA	9	0.333333	1.33333	3	NA	3	1.25	0.25	1.5
67	PI_200755	4			NA	NA	NA	NA	NA	NA	NA	NA	NA	NA	NA	NA	NA	NA	NA	NA	NA	NA	NA	NA	NA
68	PI_201390	4			3	3	2	3	5	2	6	6	3	NA	NA	NA	9	2.66667	3.33333	5	NA	3.75	4.75	2.25	3.58
69	PI_204306	4			2	2	1	2	3	1	3	5	3	NA	NA	NA	9	1.66667	2	3.66667	NA	2.25	3.25	1.5	2.33
7	PI_221697	4			3	3	2	4	5	3	5	6	4	NA	NA	NA	8	2.66667	4	5	NA	4	4.75	3	3.92
70	PI_206006	4			1	1	0	1	0	0	3	1	0	NA	NA	NA	7	0.666667	0.333333	1.33333	NA	1.5	0.5	0	0.67
71	PI_206838	4			4	3	1	6	3	2	6	5	3	NA	NA	NA	8	2.66667	3.66667	4.66667	NA	5.5	3.5	2	3.67
72	PI_206861	4			2	2	0	3	3	1	4	4	1	NA	NA	NA	8	1.33333	2.33333	3	NA	3	3	0.75	2.25
73	PI_207508	4			3	5	1	4	5	1	6	6	3	NA	NA	NA	9	3	3.33333	5	NA	4.25	5.25	1.5	3.67
74	PI_209507	4			3	0	0	3	1	0	3	1	0	NA	NA	NA	8	1	1.33333	1.33333	NA	3	0.75	0	1.25
75	PI_210561	4			2	1	0	5	2	0	6	3	0	NA	NA	NA	8	1	2.33333	3	NA	4.5	2	0	2.17
76	PI_210568	4			4	3	1	4	5	3	6	6	3	NA	NA	NA	9	2.66667	4	5	NA	4.5	4.75	2.5	3.92
77	PI_210569	4			3	3	3	5	4	3	6	5	4	NA	NA	NA	9	3	4	5	NA	4.75	4	3.25	4
78	PI_210571	4			3	1	0	4	3	1	5	4	1	NA	NA	NA	7	1.33333	2.66667	3.33333	NA	4	2.75	0.75	2.5
79	PI_210583	4			6	6	4	6	6	4	6	6	6	NA	NA	NA	9	5.33333	5.33333	6	NA	6	6	4.5	5.5
8	PI_143485	4			2	1	1	3	2	1	5	3	3	NA	NA	NA	9	1.33333	2	3.66667	NA	3.25	2	1.5	2.25
80	PI_212031	4			3	1	1	5	3	1	6	3	1	NA	NA	NA	9	1.66667	3	3.33333	NA	4.75	2.5	1	2.75
81	PI_220174	4			3	4	2	5	5	3	6	6	4	NA	NA	NA	11	3	4.33333	5.33333	NA	4.75	5	3	4.25
82	PI_220189	4			1	2	0	3	3	1	5	6	3	NA	NA	NA	10	1	2.33333	4.66667	NA	3	3.5	1.25	2.58
83	PI_222071	4			2	3	2	3	3	3	5	5	4	NA	NA	NA	9	2.33333	3	4.66667	NA	3.25	3.5	3	3.25
84	PI_222117	4			3	3	1	3	3	1	6	4	1	NA	NA	NA	8	2.33333	2.33333	3.66667	NA	3.75	3.25	1	2.67
85	PI_227258	4			1	3	1	2	3	1	5	5	2	NA	NA	NA	10	1.66667	2	4	NA	2.5	3.5	1.25	2.42
86	PI_236492	4			3	3	1	3	3	1	4	4	3	NA	NA	NA	7	2.33333	2.33333	3.66667	NA	3.25	3.25	1.5	2.67
87	PI_240516	4			5	4	2	6	6	4	6	6	6	NA	NA	NA	8	3.66667	5.33333	6	NA	5.75	5.5	4	5.08
88	PI_241593	4			2	1	0	3	1	1	4	3	1	NA	NA	NA	7	1	1.66667	2.66667	NA	3	1.5	0.75	1.75
89	PI_242027	4	subsp.	sativum	6	4	4	6	5	4	6	5	5	NA	NA	NA	10	4.66667	5	5.33333	NA	6	4.75	4.25	5
9	PI_142775	4			2	2	1	3	5	3	6	6	5	NA	NA	NA	10	1.66667	3.66667	5.66667	NA	3.5	4.5	3	3.67
90	PI_242028	4			3	2	2	3	2	2	5	4	4	NA	NA	NA	10	2.33333	2.33333	4.33333	NA	3.5	2.5	2.5	2.83
91	PI_244093	4			2	3	0	3	3	0	5	5	0	NA	NA	NA	8	1.66667	2	3.33333	NA	3.25	3.5	0	2.25
92	PI_244121	4			1	2	1	3	3	1	4	5	3	NA	NA	NA	6	1.33333	2.33333	4	NA	2.75	3.25	1.5	2.5
93	PI_244150	4			4	3	0	4	4	3	6	5	1	NA	NA	NA	8	2.33333	3.66667	4	NA	4.5	4	1.75	3.42
94	PI_244191	4			3	3	2	6	6	4	6	6	4	NA	NA	NA	9	2.66667	5.33333	5.33333	NA	5.25	5.25	3.5	4.67
95	PI_248181	4			1	2	1	2	3	3	6	5	4	NA	NA	NA	9	1.33333	2.66667	5	NA	2.75	3.25	2.75	2.92
96	PI_249645	4			1	1	3	2	2	4	4	4	5	NA	NA	NA	8	1.66667	2.66667	4.33333	NA	2.25	2.25	4	2.83
97	PI_250438	4			4	3	1	5	4	1	6	4	1	NA	NA	NA	7	2.66667	3.33333	3.66667	NA	5	3.75	1	3.25
98	PI_250439	4			1	3	2	2	3	3	6	6	1	NA	NA	NA	8	2	2.66667	4.33333	NA	2.75	3.75	2.25	2.92
99	PI_250440	4			3	2	0	5	2	0	6	4	0	NA	NA	NA	5	1.66667	2.33333	3.33333	NA	4.75	2.5	0	2.42
1	PI_137119	5			2	2	0	3	3	2	3	4	3	NA	NA	NA	8	1.33333	2.66667	3.33333	NA	2.75	3	1.75	2.5
10	W6_31707	5	var.	sativum	2	1	1	3	3	1	4	3	1	NA	NA	NA	8	1.33333	2.33333	2.66667	NA	3	2.5	1	2.17
100	PI_250441	5			2	2	1	3	2	1	4	3	2	NA	NA	NA	5	1.66667	2	3	NA	3	2.25	1.25	2.17
101	PI_250446	5			1	1	0	1	0	0	3	1	0	NA	NA	NA	7	0.666667	0.333333	1.33333	NA	1.5	0.5	0	0.67
102	PI_250447	5			2	3	1	2	3	1	3	4	1	NA	NA	NA	6	2	2	2.66667	NA	2.25	3.25	1	2.17
103	PI_250448	5			4	4	0	4	6	1	6	6	1	NA	NA	NA	6	2.66667	3.66667	4.33333	NA	4.5	5.5	0.75	3.58
104	PI_253968	5			0	NA	NA	0	0	0	1	0	0	NA	NA	NA	6	0	0	0.333333	NA	0.25	NA	NA	0.08
105	PI_257244	5			1	1	1	2	2	1	3	4	1	NA	NA	NA	7	1	1.66667	2.66667	NA	2	2.25	1	1.75
106	PI_257592	5			2	3	2	3	3	3	5	5	4	NA	NA	NA	9	2.33333	3	4.66667	NA	3.25	3.5	3	3.25
107	PI_261623	5			3	1	1	3	3	1	4	3	1	NA	NA	NA	7	1.66667	2.33333	2.66667	NA	3.25	2.5	1	2.25
108	PI_261624	5			2	3	1	3	4	2	5	5	3	NA	NA	NA	7	2	3	4.33333	NA	3.25	4	2	3.08
109	PI_261636	5			0	1	0	1	1	1	1	1	0	NA	NA	NA	4	0.333333	1	0.666667	NA	0.75	1	0.5	0.75
11	PI_184130	5			2	3	0	3	3	1	5	5	1	NA	NA	NA	8	1.66667	2.33333	3.66667	NA	3.25	3.5	0.75	2.5
110	PI_261671	5			1	1	0	1	1	1	1	1	1	NA	NA	NA	7	0.666667	1	1	NA	1	1	0.75	0.92
111	PI_261677	5			2	3	1	3	6	1	5	6	1	NA	NA	NA	7	2	3.33333	4	NA	3.25	5.25	1	3.17
112	PI_263014	5			1	1	1	1	1	1	1	2	1	NA	NA	NA	8	1	1	1.33333	NA	1	1.25	1	1.08
113	PI_263027	5			3	4	1	6	6	1	6	6	1	NA	NA	NA	7	2.66667	4.33333	4.33333	NA	5.25	5.5	1	3.92
114	PI_263030	5			3	3	1	6	6	3	6	3	1	NA	NA	NA	8	2.33333	5	3.33333	NA	5.25	4.5	2	3.92
115	PI_263031	5			1	1	1	1	3	1	1	3	1	NA	NA	NA	7	1	1.66667	1.66667	NA	1	2.5	1	1.5
116	PI_263032	5			1	1	0	3	3	1	4	4	1	NA	NA	NA	7	0.666667	2.33333	3	NA	2.75	2.75	0.75	2.08
117	PI_263871	5			1	1	1	1	1	1	1	1	1	NA	NA	NA	7	1	1	1	NA	1	1	1	1
118	PI_266070	5			1	1	1	2	3	1	3	2	1	NA	NA	NA	8	1	2	2	NA	2	2.25	1	1.75
119	PI_269543	5			3	3	1	5	4	1	5	6	2	NA	NA	NA	8	2.33333	3.33333	4.33333	NA	4.5	4.25	1.25	3.33
12	PI_181958	5			1	2	1	2	3	1	2	3	1	NA	NA	NA	6	1.33333	2	2	NA	1.75	2.75	1	1.83
120	PI_269761	5	var.	arvense	3	2	2	3	3	3	3	5	5	NA	NA	NA	9	2.33333	3	4.33333	NA	3	3.25	3.25	3.17
121	PI_269762	5	subsp.	sativum	1	1	1	2	3	2	3	3	3	NA	NA	NA	9	1	2.33333	3	NA	2	2.5	2	2.17
122	PI_269777	5			3	2	1	6	3	2	6	6	2	NA	NA	NA	7	2	3.66667	4.66667	NA	5.25	3.5	1.75	3.5
123	PI_269778	5			2	3	3	2	4	4	3	6	6	NA	NA	NA	7	2.66667	3.33333	5	NA	2.25	4.25	4.25	3.58
124	PI_269782	5			1	1	1	1	2	2	1	2	2	NA	NA	NA	7	1	1.66667	1.66667	NA	1	1.75	1.75	1.5
125	PI_269791	5			2	3	1	3	NA	1	4	6	1	NA	NA	NA	7	2	2	3.66667	NA	3	NA	1	2.42
126	PI_269802	5			1	0	0	1	0	0	1	NA	NA	NA	NA	NA	5	0.333333	0.333333	1	NA	1	NA	NA	0.5
127	PI_269804	5			1	1	0	2	1	0	3	2	1	NA	NA	NA	7	0.666667	1	2	NA	2	1.25	0.25	1.17
128	PI_269812	5			1	1	0	1	1	0	2	2	0	NA	NA	NA	7	0.666667	0.666667	1.33333	NA	1.25	1.25	0	0.83
129	PI_269818	5			1	1	1	1	1	1	1	1	1	NA	NA	NA	10	1	1	1	NA	1	1	1	1
13	PI_109866	5			3	2	1	4	3	2	6	4	3	NA	NA	NA	9	2	3	4.33333	NA	4.25	3	2	3.08
130	PI_269821	5			2	2	1	5	3	2	6	6	3	NA	NA	NA	7	1.66667	3.33333	5	NA	4.5	3.5	2	3.33
131	PI_269822	5			1	1	3	1	1	3	1	1	3	NA	NA	NA	9	1.66667	1.66667	1.66667	NA	1	1	3	1.67
132	PI_269825	5			1	2	1	2	3	2	3	5	2	NA	NA	NA	7	1.33333	2.33333	3.33333	NA	2	3.25	1.75	2.33
133	PI_270536	5			3	1	0	3	1	1	4	1	1	NA	NA	NA	7	1.33333	1.66667	2	NA	3.25	1	0.75	1.67
134	PI_271035	5			1	2	1	2	3	1	3	4	2	NA	NA	NA	6	1.33333	2	3	NA	2	3	1.25	2.08
135	PI_271038	5			2	NA	1	3	3	2	4	5	4	NA	NA	NA	8	1.5	2.66667	4.33333	NA	3	NA	2.25	2.79
136	PI_271116	5			1	2	0	3	3	1	4	5	2	NA	NA	NA	9	1	2.33333	3.66667	NA	2.75	3.25	1	2.33
137	PI_271511	5			2	3	1	3	6	3	3	5	4	NA	NA	NA	7	2	4	4	NA	2.75	5	2.75	3.5
138	PI_272148	5			2	2	0	3	3	1	4	4	1	NA	NA	NA	7	1.33333	2.33333	3	NA	3	3	0.75	2.25
139	PI_272171	5			1	1	1	2	2	2	3	2	2	NA	NA	NA	8	1	2	2.33333	NA	2	1.75	1.75	1.83
14	PI_116056	5	subsp.	sativum	1	2	1	2	3	3	3	4	3	NA	NA	NA	8	1.33333	2.66667	3.33333	NA	2	3	2.5	2.5
140	PI_272175	5			1	1	1	1	1	1	2	2	2	NA	NA	NA	8	1	1	2	NA	1.25	1.25	1.25	1.25
141	PI_272184	5			2	2	3	3	3	3	6	6	6	NA	NA	NA	8	2.33333	3	6	NA	3.5	3.5	3.75	3.58
142	PI_272194	5			2	2	1	3	3	1	5	4	2	NA	NA	NA	8	1.66667	2.33333	3.66667	NA	3.25	3	1.25	2.5
143	PI_272215	5			1	3	1	3	4	1	3	4	1	NA	NA	NA	8	1.66667	2.66667	2.66667	NA	2.5	3.75	1	2.42
144	PI_272216	5			0	0	0	0	0	0	1	0	0	NA	NA	NA	6	0	0	0.333333	NA	0.25	0	0	0.08
145	PI_272218	5			1	1	1	2	1	1	3	1	1	NA	NA	NA	8	1	1.33333	1.66667	NA	2	1	1	1.33
146	PI_273209	5	subsp.	elatius	1	1	0	1	1	1	1	1	1	NA	NA	NA	8	0.666667	1	1	NA	1	1	0.75	0.92
147	PI_273605	5			2	3	1	4	4	2	4	3	3	NA	NA	NA	9	2	3.33333	3.33333	NA	3.5	3.5	2	3
148	PI_274307	5			1	1	NA	1	1	0	2	1	1	NA	NA	NA	4	1	0.666667	1.33333	NA	1.25	1	NA	0.92
149	PI_274308	5			1	0	0	NA	NA	NA	NA	1	1	NA	NA	NA	7	0.333333	NA	1	NA	NA	NA	NA	NA
15	PI_116844	5			2	4	1	4	6	1	5	6	3	NA	NA	NA	8	2.33333	3.66667	4.66667	NA	3.75	5.5	1.5	3.58
150	PI_274584	5			1	1	0	3	4	1	6	6	1	NA	NA	NA	8	0.666667	2.66667	4.33333	NA	3.25	3.75	0.75	2.58
151	PI_275821	5			2	3	1	3	4	1	5	6	2	NA	NA	NA	6	2	2.66667	4.33333	NA	3.25	4.25	1.25	2.92
152	PI_275822	5			2	1	1	3	2	1	3	3	1	NA	NA	NA	7	1.33333	2	2.33333	NA	2.75	2	1	1.92
153	PI_277852	5			3	4	1	6	6	1	6	6	3	NA	NA	NA	8	2.66667	4.33333	5	NA	5.25	5.5	1.5	4.08
154	PI_279823	5			1	0	NA	1	2	1	1	2	1	NA	NA	NA	5	0.5	1.33333	1.33333	NA	1	1.5	NA	1.12
155	PI_279825	5			1	0	1	1	1	1	1	1	1	NA	NA	NA	6	0.666667	1	1	NA	1	0.75	1	0.92
156	PI_280252	5			NA	NA	NA	NA	NA	NA	NA	NA	NA	NA	NA	NA	NA	NA	NA	NA	NA	NA	NA	NA	NA
157	PI_280603	5			1	3	1	2	3	2	3	5	3	NA	NA	NA	8	1.66667	2.33333	3.66667	NA	2	3.5	2	2.5
158	PI_280609	5			1	1	0	1	2	3	3	3	0	NA	NA	NA	8	0.666667	2	2	NA	1.5	2	1.5	1.67
159	PI_280613	5			2	2	1	3	3	1	4	NA	2	NA	NA	NA	6	1.66667	2.33333	3	NA	3	NA	1.25	2.33
16	PI_116944	5			1	1	1	2	3	1	3	1	1	NA	NA	NA	9	1	2	1.66667	NA	2	2	1	1.67
160	PI_280614	5			3	1	1	3	3	3	3	6	3	NA	NA	NA	7	1.66667	3	4	NA	3	3.25	2.5	2.92
161	PI_280616	5			0	1	1	1	1	1	1	1	1	NA	NA	NA	7	0.666667	1	1	NA	0.75	1	1	0.92
162	PI_280617	5			1	1	1	2	2	1	2	3	2	NA	NA	NA	8	1	1.66667	2.33333	NA	1.75	2	1.25	1.67
163	PI_280619	5			1	1	0	1	1	1	2	2	1	NA	NA	NA	7	0.666667	1	1.66667	NA	1.25	1.25	0.75	1.08
164	PI_280626	5			2	2	0	2	3	1	2	3	1	NA	NA	NA	7	1.33333	2	2	NA	2	2.75	0.75	1.83
165	PI_285710	5			1	1	0	2	1	1	3	1	1	NA	NA	NA	7	0.666667	1.33333	1.66667	NA	2	1	0.75	1.25
166	PI_285718	5			2	1	2	3	2	3	5	2	4	NA	NA	NA	9	1.66667	2.66667	3.66667	NA	3.25	1.75	3	2.67
167	PI_285722	5			1	2	0	1	2	1	2	3	1	NA	NA	NA	8	1	1.33333	2	NA	1.25	2.25	0.75	1.42
168	PI_285724	5			1	1	1	1	1	0	1	1	1	NA	NA	NA	7	1	0.666667	1	NA	1	1	0.5	0.83
169	PI_285727	5			1	1	2	2	1	3	3	2	4	NA	NA	NA	8	1.33333	2	3	NA	2	1.25	3	2.08
17	PI_117264	5			3	2	1	4	3	1	5	5	1	NA	NA	NA	8	2	2.66667	3.66667	NA	4	3.25	1	2.75
170	PI_285730	5			1	0	0	1	1	0	2	1	0	NA	NA	NA	6	0.333333	0.666667	1	NA	1.25	0.75	0	0.67
171	PI_285737	5			3	3	0	6	6	1	6	5	2	NA	NA	NA	7	2	4.33333	4.33333	NA	5.25	5	1	3.75
172	PI_285740	5			2	2	0	3	3	0	6	3	1	NA	NA	NA	7	1.33333	2	3.33333	NA	3.5	2.75	0.25	2.17
173	PI_285747	5			1	1	0	2	2	0	2	3	3	NA	NA	NA	9	0.666667	1.33333	2.66667	NA	1.75	2	0.75	1.5
174	PI_286430	5			1	1	0	2	2	1	3	3	1	NA	NA	NA	6	0.666667	1.66667	2.33333	NA	2	2	0.75	1.58
175	PI_286431	5			2	1	0	4	1	1	6	2	1	NA	NA	NA	6	1	2	3	NA	4	1.25	0.75	2
176	PI_286607	5			2	5	1	3	4	1	4	5	2	NA	NA	NA	7	2.66667	2.66667	3.66667	NA	3	4.5	1.25	2.92
177	PI_288025	5			2	2	2	5	3	3	6	4	4	NA	NA	NA	8	2	3.66667	4.66667	NA	4.5	3	3	3.5
178	PI_293426	5			1	1	1	1	1	2	1	1	3	NA	NA	NA	9	1	1.33333	1.66667	NA	1	1	2	1.33
179	PI_306591	5			2	2	1	2	3	3	2	3	3	NA	NA	NA	8	1.66667	2.66667	2.66667	NA	2	2.75	2.5	2.42
18	PI_117998	5			2	1	1	3	2	1	4	3	1	NA	NA	NA	6	1.33333	2	2.66667	NA	3	2	1	2
180	PI_307666	5			1	3	2	2	4	3	3	6	6	NA	NA	NA	9	2	3	5	NA	2	4.25	3.5	3.25
181	PI_308796	5			NA	NA	NA	NA	NA	NA	NA	NA	NA	NA	NA	NA	NA	NA	NA	NA	NA	NA	NA	NA	NA
182	PI_314794	5			NA	NA	NA	NA	NA	NA	NA	NA	NA	NA	NA	NA	NA	NA	NA	NA	NA	NA	NA	NA	NA
183	PI_314795	5			1	1	1	3	1	1	3	3	1	NA	NA	NA	8	1	1.66667	2.33333	NA	2.5	1.5	1	1.67
184	PI_319374	5			1	1	1	2	2	1	2	2	1	NA	NA	NA	7	1	1.66667	1.66667	NA	1.75	1.75	1	1.5
185	PI_324695	5			3	3	1	3	3	1	3	3	3	NA	NA	NA	9	2.33333	2.33333	3	NA	3	3	1.5	2.5
186	PI_324697	5			1	1	1	1	1	1	1	1	1	NA	NA	NA	8	1	1	1	NA	1	1	1	1
187	PI_324700	5			1	1	0	1	0	0	1	1	0	NA	NA	NA	8	0.666667	0.333333	0.666667	NA	1	0.5	0	0.5
188	PI_324702	5			0	0	0	0	0	0	0	0	0	NA	NA	NA	9	0	0	0	NA	0	0	0	0
189	PI_324703	5			2	2	0	4	3	1	5	4	1	NA	NA	NA	8	1.33333	2.66667	3.33333	NA	3.75	3	0.75	2.5
19	PI_118501	5			2	1	1	3	2	1	5	3	1	NA	NA	NA	4	1.33333	2	3	NA	3.25	2	1	2.08
190	PI_324706	5			1	1	0	1	1	1	3	1	1	NA	NA	NA	7	0.666667	1	1.66667	NA	1.5	1	0.75	1.08
191	PI_331413	5			1	2	1	3	4	1	4	4	3	NA	NA	NA	7	1.33333	2.66667	3.66667	NA	2.75	3.5	1.5	2.58
192	PI_331414	5			3	3	1	4	5	1	5	6	1	NA	NA	NA	9	2.33333	3.33333	4	NA	4	4.75	1	3.25
193	PI_340128	5			0	0	0	0	0	0	0	0	0	NA	NA	NA	8	0	0	0	NA	0	0	0	0
194	PI_340130	5			1	1	1	2	2	1	3	3	3	NA	NA	NA	8	1	1.66667	3	NA	2	2	1.5	1.83
195	PI_341889	5			1	2	1	3	3	1	4	4	1	NA	NA	NA	5	1.33333	2.33333	3	NA	2.75	3	1	2.25
196	PI_343292	5			1	1	1	1	2	1	1	4	1	NA	NA	NA	8	1	1.33333	2	NA	1	2.25	1	1.42
197	PI_343331	5			1	2	1	3	3	1	3	4	1	NA	NA	NA	7	1.33333	2.33333	2.66667	NA	2.5	3	1	2.17
198	PI_343338	5			1	1	1	6	6	1	6	1	1	NA	NA	NA	8	1	4.33333	2.66667	NA	4.75	3.5	1	3.08
199	PI_343824	5			0	1	1	1	2	1	3	3	1	NA	NA	NA	8	0.666667	1.33333	2.33333	NA	1.25	2	1	1.42
2	PI_102888	5			1	0	0	1	0	0	1	0	0	NA	NA	NA	7	0.333333	0.333333	0.333333	NA	1	0	0	0.33
20	PI_121352	5			0	1	1	2	2	2	2	3	3	NA	NA	NA	8	0.666667	2	2.66667	NA	1.5	2	2	1.83
200	PI_343958	5			1	3	1	1	3	1	1	3	1	NA	NA	NA	8	1.66667	1.66667	1.66667	NA	1	3	1	1.67
201	PI_343987	5	subsp.	sativum	2	3	0	4	3	1	6	5	1	NA	NA	NA	8	1.66667	2.66667	4	NA	4	3.5	0.75	2.75
202	PI_344003	5			2	3	2	3	3	3	4	5	4	NA	NA	NA	7	2.33333	3	4.33333	NA	3	3.5	3	3.17
203	PI_344010	5	subsp.	elatius	4	4	1	6	6	1	6	6	1	NA	NA	NA	7	3	4.33333	4.33333	NA	5.5	5.5	1	4
205	PI_347281	5			2	2	2	3	3	3	5	5	3	NA	NA	NA	10	2	3	4.33333	NA	3.25	3.25	2.75	3.08
206	PI_347295	5			3	1	0	6	2	1	6	3	1	NA	NA	NA	7	1.33333	3	3.33333	NA	5.25	2	0.75	2.67
207	PI_347457	5			1	1	1	1	1	1	3	3	3	NA	NA	NA	8	1	1	3	NA	1.5	1.5	1.5	1.5
208	PI_347477	5			2	1	0	3	3	1	5	3	2	NA	NA	NA	8	1	2.33333	3.33333	NA	3.25	2.5	1	2.25
209	PI_347490	5			1	0	NA	1	1	0	1	0	0	NA	NA	NA	5	0.5	0.666667	0.333333	NA	1	0.5	NA	0.54
21	PI_124478	5			1	2	1	3	3	1	3	4	1	NA	NA	NA	8	1.33333	2.33333	2.66667	NA	2.5	3	1	2.17
210	PI_347496	5			3	3	0	3	3	1	4	3	0	NA	NA	NA	8	2	2.33333	2.33333	NA	3.25	3	0.5	2.25
211	PI_355906	5			NA	NA	NA	NA	NA	NA	NA	NA	NA	NA	NA	NA	NA	NA	NA	NA	NA	NA	NA	NA	NA
212	PI_356973	5			1	1	1	1	2	1	1	2	1	NA	NA	NA	7	1	1.33333	1.33333	NA	1	1.75	1	1.25
213	PI_356974	5			2	2	1	3	3	1	3	4	1	NA	NA	NA	6	1.66667	2.33333	2.66667	NA	2.75	3	1	2.25
214	PI_356980	5			2	3	1	3	3	1	3	4	2	NA	NA	NA	7	2	2.33333	3	NA	2.75	3.25	1.25	2.42
215	PI_356984	5			1	0	1	1	1	3	1	1	3	NA	NA	NA	8	0.666667	1.66667	1.66667	NA	1	0.75	2.5	1.42
216	PI_356986	5			5	5	1	6	6	1	6	6	3	NA	NA	NA	9	3.66667	4.33333	5	NA	5.75	5.75	1.5	4.33
217	PI_356991	5			2	1	1	2	3	3	2	3	3	NA	NA	NA	9	1.33333	2.66667	2.66667	NA	2	2.5	2.5	2.33
218	PI_356992	5			3	1	0	6	2	1	6	2	1	NA	NA	NA	9	1.33333	3	3	NA	5.25	1.75	0.75	2.58
219	PI_357290	5			1	3	1	2	3	1	3	3	1	NA	NA	NA	7	1.66667	2	2.33333	NA	2	3	1	2
22	PI_125839	5			2	1	1	3	2	2	3	3	3	NA	NA	NA	8	1.33333	2.33333	3	NA	2.75	2	2	2.25
220	PI_358300	5			1	1	1	2	2	1	3	3	3	NA	NA	NA	8	1	1.66667	3	NA	2	2	1.5	1.83
221	PI_358613	5			2	2	3	4	5	2	5	6	3	NA	NA	NA	10	2.33333	3.66667	4.66667	NA	3.75	4.5	2.5	3.58
222	PI_358620	5			1	1	1	1	1	1	1	3	3	NA	NA	NA	8	1	1	2.33333	NA	1	1.5	1.5	1.33
223	PI_358633	5			3	2	1	5	3	1	5	3	3	NA	NA	NA	8	2	3	3.66667	NA	4.5	2.75	1.5	2.92
224	PI_358640	5			1	1	0	2	1	0	3	1	1	NA	NA	NA	8	0.666667	1	1.66667	NA	2	1	0.25	1.08
225	PI_365419	5			0	1	0	0	1	NA	0	1	0	NA	NA	NA	6	0.333333	0.5	0.333333	NA	0	1	NA	0.42
226	PI_371796	5			NA	NA	NA	NA	NA	NA	NA	NA	NA	NA	NA	NA	NA	NA	NA	NA	NA	NA	NA	NA	NA
227	PI_378157	5			1	1	1	3	1	1	3	3	1	NA	NA	NA	6	1	1.66667	2.33333	NA	2.5	1.5	1	1.67
228	PI_381334	5			NA	NA	NA	NA	1	1	NA	NA	NA	NA	NA	NA	NA	NA	1	NA	NA	NA	NA	NA	NA
229	PI_393488	5			1	1	1	1	1	0	1	1	1	NA	NA	NA	9	1	0.666667	1	NA	1	1	0.5	0.83
23	PI_125840	5			1	1	0	1	1	0	1	1	1	NA	NA	NA	8	0.666667	0.666667	1	NA	1	1	0.25	0.75
230	PI_393489	5			1	1	0	1	1	1	1	1	1	NA	NA	NA	8	0.666667	1	1	NA	1	1	0.75	0.92
231	PI_404225	5			1	2	1	2	4	1	3	5	1	NA	NA	NA	7	1.33333	2.33333	3	NA	2	3.75	1	2.25
232	PI_409031	5			1	1	0	1	1	0	1	1	0	NA	NA	NA	7	0.666667	0.666667	0.666667	NA	1	1	0	0.67
233	PI_413678	5			1	1	1	1	1	2	1	2	3	NA	NA	NA	8	1	1.33333	2	NA	1	1.25	2	1.42
234	PI_413683	5			2	2	1	6	4	1	6	6	1	NA	NA	NA	7	1.66667	3.66667	4.33333	NA	5	4	1	3.33
235	PI_413685	5			2	3	1	3	3	1	3	5	2	NA	NA	NA	8	2	2.33333	3.33333	NA	2.75	3.5	1.25	2.5
236	PI_413688	5			2	2	1	3	3	1	6	6	2	NA	NA	NA	8	1.66667	2.33333	4.66667	NA	3.5	3.5	1.25	2.75
237	PI_413698	5			NA	NA	NA	NA	NA	NA	NA	NA	NA	NA	NA	NA	NA	NA	NA	NA	NA	NA	NA	NA	NA
238	PI_413703	5			1	2	3	3	2	3	3	3	5	NA	NA	NA	8	2	2.66667	3.66667	NA	2.5	2.25	3.5	2.75
239	PI_429839	5			1	2	1	3	3	3	3	3	3	NA	NA	NA	8	1.33333	3	3	NA	2.5	2.75	2.5	2.58
24	PI_134271	5			1	0	3	3	1	2	4	1	3	NA	NA	NA	9	1.33333	2	2.66667	NA	2.75	0.75	2.5	2
240	PI_429843	5			1	1	1	1	2	2	1	2	3	NA	NA	NA	8	1	1.66667	2	NA	1	1.75	2	1.58
241	PI_429845	5			1	2	2	1	3	3	3	3	3	NA	NA	NA	8	1.66667	2.33333	3	NA	1.5	2.75	2.75	2.33
242	PI_429849	5			1	1	1	1	1	1	1	2	1	NA	NA	NA	10	1	1	1.33333	NA	1	1.25	1	1.08
243	PI_430702	5			3	3	3	6	6	3	6	6	1	NA	NA	NA	7	3	5	4.33333	NA	5.25	5.25	2.5	4.33
244	PI_476409	5			1	1	0	1	2	1	3	3	1	NA	NA	NA	7	0.666667	1.33333	2.33333	NA	1.5	2	0.75	1.42
245	PI_476410	5			2	2	1	2	3	1	6	3	1	NA	NA	NA	6	1.66667	2	3.33333	NA	3	2.75	1	2.25
246	PI_476413	5			NA	NA	NA	NA	NA	NA	NA	NA	NA	NA	NA	NA	NA	NA	NA	NA	NA	NA	NA	NA	NA
247	PI_477371	5			1	2	1	2	4	1	3	5	1	NA	NA	NA	9	1.33333	2.33333	3	NA	2	3.75	1	2.25
248	PI_486131	5			1	1	0	3	2	1	3	3	1	NA	NA	NA	7	0.666667	2	2.33333	NA	2.5	2	0.75	1.75
249	PI_494077	5			1	2	1	1	2	1	3	3	1	NA	NA	NA	7	1.33333	1.33333	2.33333	NA	1.5	2.25	1	1.58
25	PI_140298	5			1	1	1	1	1	1	3	1	2	NA	NA	NA	8	1	1	2	NA	1.5	1	1.25	1.25
250	PI_499982	5			2	2	1	2	3	1	3	4	1	NA	NA	NA	8	1.66667	2	2.66667	NA	2.25	3	1	2.08
251	PI_505062	5	subsp.	sativum	3	2	0	5	3	0	6	6	1	NA	NA	NA	7	1.66667	2.66667	4.33333	NA	4.75	3.5	0.25	2.83
252	PI_505080	5	subsp.	sativum	1	1	3	3	3	4	3	3	5	NA	NA	NA	8	1.66667	3.33333	3.66667	NA	2.5	2.5	4	3
253	PI_505108	5	subsp.	sativum	1	1	1	1	1	1	1	2	1	NA	NA	NA	7	1	1	1.33333	NA	1	1.25	1	1.08
254	PI_505122	5	subsp.	sativum	1	0	0	2	1	0	2	1	0	NA	NA	NA	7	0.333333	1	1	NA	1.75	0.75	0	0.83
255	PI_505127	5	subsp.	sativum	2	3	1	3	4	2	5	5	3	NA	NA	NA	9	2	3	4.33333	NA	3.25	4	2	3.08
256	PI_505144	5	subsp.	sativum	2	2	1	4	2	2	6	3	3	NA	NA	NA	8	1.66667	2.66667	4	NA	4	2.25	2	2.75
257	PI_639974	5	subsp.	elatius	2	2	0	2	3	0	3	3	1	NA	NA	NA	8	1.33333	1.66667	2.33333	NA	2.25	2.75	0.25	1.75
258	W6_12723	5	var.	arvense	2	1	1	2	1	1	2	1	1	NA	NA	NA	9	1.33333	1.33333	1.33333	NA	2	1	1	1.33
259	W6_12739	5	var.	arvense	3	2	0	4	4	1	4	5	2	NA	NA	NA	7	1.66667	3	3.66667	NA	3.75	3.75	1	2.83
26	PI_155109	5			2	1	1	3	1	2	4	2	2	NA	NA	NA	8	1.33333	2	2.66667	NA	3	1.25	1.75	2
260	W6_15008	5	subsp.	elatius	1	2	1	2	2	1	3	3	1	NA	NA	NA	7	1.33333	1.66667	2.33333	NA	2	2.25	1	1.75
261	W6_15010	5	subsp.	elatius	NA	NA	NA	NA	NA	NA	NA	NA	NA	NA	NA	NA	NA	NA	NA	NA	NA	NA	NA	NA	NA
262	W6_15019	5	var.	pumilio	1	2	1	1	5	1	3	5	1	NA	NA	NA	8	1.33333	2.33333	3	NA	1.5	4.25	1	2.25
263	W6_15044	5	subsp.	elatius	1	1	0	1	1	1	1	1	0	NA	NA	NA	7	0.666667	1	0.666667	NA	1	1	0.5	0.83
264	W6_15048	5	var.	pumilio	3	3	1	6	5	1	6	6	1	NA	NA	NA	8	2.33333	4	4.33333	NA	5.25	4.75	1	3.67
265	W6_26154	5	var.	arvense	1	1	1	1	1	1	1	1	1	NA	NA	NA	7	1	1	1	NA	1	1	1	1
266	W6_26160	5	var.	arvense	0	0	0	1	1	0	2	1	0	NA	NA	NA	6	0	0.666667	1	NA	1	0.75	0	0.58
267	W6_17293	5	var.	arvense	1	1	3	3	2	3	4	3	3	NA	NA	NA	8	1.66667	2.66667	3.33333	NA	2.75	2	3	2.58
268	W6_15028	5	subsp.	transcaucasicum	0	1	0	1	1	1	1	1	1	NA	NA	NA	8	0.333333	1	1	NA	0.75	1	0.75	0.83
269	PI_269798	5			NA	NA	NA	NA	NA	NA	NA	NA	NA	NA	NA	NA	NA	NA	NA	NA	NA	NA	NA	NA	NA
27	PI_156647	5			1	1	1	2	2	1	2	2	1	NA	NA	NA	7	1	1.66667	1.66667	NA	1.75	1.75	1	1.5
270	PI_601516	5			1	1	0	1	2	1	1	2	1	NA	NA	NA	7	0.666667	1.33333	1.33333	NA	1	1.75	0.75	1.17
271	PI_639967	5	subsp.	asiaticum	1	1	0	1	2	0	1	3	0	NA	NA	NA	8	0.666667	1	1.33333	NA	1	2	0	1
273	PI_639969	5	subsp.	asiaticum	1	1	0	1	1	1	1	1	1	NA	NA	NA	7	0.666667	1	1	NA	1	1	0.75	0.92
274	PI_639976	5	var.	arvense	1	0	0	1	0	0	1	0	0	NA	NA	NA	7	0.333333	0.333333	0.333333	NA	1	0	0	0.33
275	PI_639977	5	var.	arvense	1	1	0	1	1	1	2	2	0	NA	NA	NA	8	0.666667	1	1.33333	NA	1.25	1.25	0.5	1
276	PI_639979	5	var.	arvense	1	1	0	1	3	1	1	3	3	NA	NA	NA	9	0.666667	1.66667	2.33333	NA	1	2.5	1.25	1.58
277	PI_639980	5	var.	arvense	2	2	0	3	2	1	3	3	1	NA	NA	NA	7	1.33333	2	2.33333	NA	2.75	2.25	0.75	1.92
278	PI_639981	5	var.	arvense	0	0	0	0	0	0	0	0	0	NA	NA	NA	6	0	0	0	NA	0	0	0	0
279	PI_347329	5			2	1	0	3	1	NA	4	1	0	NA	NA	NA	6	1	2	1.66667	NA	3	1	NA	1.67
28	PI_156720	5			1	2	2	2	3	3	2	3	3	NA	NA	NA	7	1.66667	2.66667	2.66667	NA	1.75	2.75	2.75	2.42
280	PI_173840	5			2	2	2	3	3	3	5	5	6	NA	NA	NA	8	2	3	5.33333	NA	3.25	3.25	3.5	3.33
281	PI_206816	5			NA	NA	NA	NA	NA	NA	NA	NA	NA	NA	NA	NA	NA	NA	NA	NA	NA	NA	NA	NA	NA
282	PI_393490	5			1	0	0	1	0	0	1	1	0	NA	NA	NA	7	0.333333	0.333333	0.666667	NA	1	0.25	0	0.42
283	W6_26157	5	var.	arvense	1	1	0	2	3	1	3	3	1	NA	NA	NA	7	0.666667	2	2.33333	NA	2	2.5	0.75	1.75
284	W6_26161	5	var.	arvense	0	0	NA	0	1	NA	0	0	0	NA	NA	NA	6	0	0.5	0	NA	0	0.5	NA	0.25
285	PI_320972	5			1	3	3	3	3	0	3	5	4	NA	NA	NA	8	2.33333	2	4	NA	2.5	3.5	1.75	2.58
286	PI_638516	5			0	0	0	0	0	0	0	0	0	NA	NA	NA	6	0	0	0	NA	0	0	0	0
287	W6_39726	5			3	2	1	3	3	1	6	4	2	NA	NA	NA	7	2	2.33333	4	NA	3.75	3	1.25	2.67
288	PI_594358	5			1	1	1	1	1	3	1	1	3	NA	NA	NA	9	1	1.66667	1.66667	NA	1	1	2.5	1.5
289	PI_633698	5			1	0	0	1	1	0	1	1	0	NA	NA	NA	7	0.333333	0.666667	0.666667	NA	1	0.75	0	0.58
29	PI_162909	5			NA	NA	NA	NA	NA	NA	NA	NA	NA	NA	NA	NA	NA	NA	NA	NA	NA	NA	NA	NA	NA
290	PI_619079	5			0	0	0	2	1	1	2	1	0	NA	NA	NA	7	0	1.33333	1	NA	1.5	0.75	0.5	0.92
291	PI_628276	5			2	2	1	4	3	1	6	5	2	NA	NA	NA	8	1.66667	2.66667	4.33333	NA	4	3.25	1.25	2.83
292	PI_634571	5			NA	NA	NA	NA	NA	NA	NA	NA	NA	NA	NA	NA	NA	NA	NA	NA	NA	NA	NA	NA	NA
3	PI_203066	5			2	3	1	3	6	2	3	6	3	NA	NA	NA	8	2	3.66667	4	NA	2.75	5.25	2	3.33
30	PI_163126	5			1	1	1	1	1	2	2	3	3	NA	NA	NA	9	1	1.33333	2.66667	NA	1.25	1.5	2	1.58
31	PI_164548	5			1	1	1	2	2	1	4	4	1	NA	NA	NA	7	1	1.66667	3	NA	2.25	2.25	1	1.83
32	PI_164612	5			1	1	1	2	2	1	3	3	1	NA	NA	NA	8	1	1.66667	2.33333	NA	2	2	1	1.67
33	PI_164971	5			1	3	1	2	5	2	2	6	2	NA	NA	NA	8	1.66667	3	3.33333	NA	1.75	4.75	1.75	2.75
34	PI_164972	5			1	1	0	2	2	1	3	3	1	NA	NA	NA	8	0.666667	1.66667	2.33333	NA	2	2	0.75	1.58
35	PI_165949	5			1	1	1	1	1	1	3	3	1	NA	NA	NA	8	1	1	2.33333	NA	1.5	1.5	1	1.33
36	PI_166084	5			1	1	0	1	1	1	1	1	1	NA	NA	NA	8	0.666667	1	1	NA	1	1	0.75	0.92
37	PI_166159	5			1	1	0	2	2	1	2	2	0	NA	NA	NA	6	0.666667	1.66667	1.33333	NA	1.75	1.75	0.5	1.33
38	PI_169608	5			1	1	2	1	1	3	2	3	2	NA	NA	NA	9	1.33333	1.66667	2.33333	NA	1.25	1.5	2.5	1.75
39	PI_171810	5			2	0	0	3	1	0	3	1	0	NA	NA	NA	6	0.666667	1.33333	1.33333	NA	2.75	0.75	0	1.17
4	PI_203067	5			1	0	0	1	1	0	3	1	0	NA	NA	NA	6	0.333333	0.666667	1.33333	NA	1.5	0.75	0	0.75
40	PI_172339	5			1	2	3	2	3	3	3	3	3	NA	NA	NA	8	2	2.66667	3	NA	2	2.75	3	2.58
41	PI_174921	5			1	1	1	2	2	1	3	5	1	NA	NA	NA	8	1	1.66667	3	NA	2	2.5	1	1.83
42	PI_175231	5			1	1	0	2	2	1	3	3	1	NA	NA	NA	7	0.666667	1.66667	2.33333	NA	2	2	0.75	1.58
43	PI_179450	5			1	1	0	1	1	1	1	2	3	NA	NA	NA	8	0.666667	1	2	NA	1	1.25	1.25	1.17
44	PI_179451	5			1	1	0	2	1	0	3	1	1	NA	NA	NA	6	0.666667	1	1.66667	NA	2	1	0.25	1.08
45	PI_179459	5			2	1	1	4	3	1	4	3	1	NA	NA	NA	8	1.33333	2.66667	2.66667	NA	3.5	2.5	1	2.33
46	PI_179722	5			1	2	1	3	3	1	3	4	1	NA	NA	NA	9	1.33333	2.33333	2.66667	NA	2.5	3	1	2.17
47	PI_179970	5			1	1	0	1	1	1	1	1	1	NA	NA	NA	6	0.666667	1	1	NA	1	1	0.75	0.92
48	PI_180329	5			1	1	1	1	1	2	1	1	3	NA	NA	NA	9	1	1.33333	1.66667	NA	1	1	2	1.33
49	PI_180693	5			2	2	1	4	4	1	6	4	3	NA	NA	NA	8	1.66667	3	4.33333	NA	4	3.5	1.5	3
5	PI_203068	5			1	1	1	1	2	1	1	3	3	NA	NA	NA	8	1	1.33333	2.33333	NA	1	2	1.5	1.5
50	PI_180696	5			1	1	1	3	2	1	3	3	1	NA	NA	NA	8	1	2	2.33333	NA	2.5	2	1	1.83
51	PI_180699	5			1	2	1	2	4	2	3	6	3	NA	NA	NA	8	1.33333	2.66667	4	NA	2	4	2	2.67
52	PI_180702	5			1	1	2	3	3	3	4	4	5	NA	NA	NA	9	1.33333	3	4.33333	NA	2.75	2.75	3.25	2.92
53	PI_181801	5			1	2	0	3	4	0	6	5	1	NA	NA	NA	8	1	2.33333	4	NA	3.25	3.75	0.25	2.42
54	PI_183467	5			1	0	0	1	0	0	1	0	0	NA	NA	NA	9	0.333333	0.333333	0.333333	NA	1	0	0	0.33
55	PI_184784	5			1	1	0	1	1	0	3	3	1	NA	NA	NA	6	0.666667	0.666667	2.33333	NA	1.5	1.5	0.25	1.08
56	PI_193578	5			2	3	1	3	4	1	4	3	1	NA	NA	NA	8	2	2.66667	2.66667	NA	3	3.5	1	2.5
57	PI_193584	5			2	2	1	5	3	1	5	3	1	NA	NA	NA	8	1.66667	3	3	NA	4.25	2.75	1	2.67
58	PI_193590	5			1	1	3	2	3	3	3	3	4	NA	NA	NA	9	1.66667	2.66667	3.33333	NA	2	2.5	3.25	2.58
59	PI_195020	5			2	1	0	3	2	1	3	3	2	NA	NA	NA	8	1	2	2.66667	NA	2.75	2	1	1.92
6	PI_203069	5			1	1	0	2	3	0	3	3	1	NA	NA	NA	7	0.666667	1.66667	2.33333	NA	2	2.5	0.25	1.58
60	PI_195404	5			2	1	0	3	1	1	5	1	1	NA	NA	NA	8	1	1.66667	2.33333	NA	3.25	1	0.75	1.67
61	PI_195631	5			1	1	1	2	3	1	2	2	2	NA	NA	NA	9	1	2	2	NA	1.75	2.25	1.25	1.75
62	PI_197044	5			1	1	1	1	3	1	3	4	2	NA	NA	NA	7	1	1.66667	3	NA	1.5	2.75	1.25	1.83
63	PI_197990	5			1	1	1	2	2	1	3	3	2	NA	NA	NA	8	1	1.66667	2.66667	NA	2	2	1.25	1.75
64	PI_198072	5			1	1	1	1	1	1	3	3	1	NA	NA	NA	8	1	1	2.33333	NA	1.5	1.5	1	1.33
65	PI_198074	5			3	1	1	3	3	2	3	4	3	NA	NA	NA	9	1.66667	2.66667	3.33333	NA	3	2.75	2	2.58
66	PI_198735	5			0	1	1	1	1	1	1	2	1	NA	NA	NA	7	0.666667	1	1.33333	NA	0.75	1.25	1	1
67	PI_200755	5			NA	NA	NA	NA	NA	NA	NA	NA	NA	NA	NA	NA	NA	NA	NA	NA	NA	NA	NA	NA	NA
68	PI_201390	5			1	1	0	1	1	0	1	1	0	NA	NA	NA	8	0.666667	0.666667	0.666667	NA	1	1	0	0.67
69	PI_204306	5			1	0	0	1	1	1	3	3	1	NA	NA	NA	7	0.333333	1	2.33333	NA	1.5	1.25	0.75	1.17
7	PI_221697	5			2	2	1	2	2	2	3	3	3	NA	NA	NA	8	1.66667	2	3	NA	2.25	2.25	2	2.17
70	PI_206006	5			1	1	1	3	3	1	3	3	3	NA	NA	NA	8	1	2.33333	3	NA	2.5	2.5	1.5	2.17
71	PI_206838	5			1	1	0	3	3	1	3	3	1	NA	NA	NA	8	0.666667	2.33333	2.33333	NA	2.5	2.5	0.75	1.92
72	PI_206861	5			2	1	0	3	1	1	4	3	1	NA	NA	NA	7	1	1.66667	2.66667	NA	3	1.5	0.75	1.75
73	PI_207508	5			0	1	0	1	1	1	1	3	2	NA	NA	NA	9	0.333333	1	2	NA	0.75	1.5	1	1.08
74	PI_209507	5			3	1	0	4	3	1	6	4	1	NA	NA	NA	7	1.33333	2.66667	3.66667	NA	4.25	2.75	0.75	2.58
75	PI_210561	5			1	1	1	1	1	0	2	2	1	NA	NA	NA	7	1	0.666667	1.66667	NA	1.25	1.25	0.5	1
76	PI_210568	5			1	2	2	2	3	3	3	4	4	NA	NA	NA	8	1.66667	2.66667	3.66667	NA	2	3	3	2.67
77	PI_210569	5			1	1	0	2	2	1	3	3	1	NA	NA	NA	8	0.666667	1.66667	2.33333	NA	2	2	0.75	1.58
78	PI_210571	5			2	1	1	3	2	1	4	3	2	NA	NA	NA	8	1.33333	2	3	NA	3	2	1.25	2.08
79	PI_210583	5			2	2	1	3	3	1	5	5	2	NA	NA	NA	7	1.66667	2.33333	4	NA	3.25	3.25	1.25	2.58
8	PI_143485	5			1	3	1	2	3	1	3	4	1	NA	NA	NA	8	1.66667	2	2.66667	NA	2	3.25	1	2.08
80	PI_212031	5			1	1	0	3	2	1	3	3	1	NA	NA	NA	8	0.666667	2	2.33333	NA	2.5	2	0.75	1.75
81	PI_220174	5			1	1	1	1	2	2	2	3	3	NA	NA	NA	9	1	1.66667	2.66667	NA	1.25	2	2	1.75
82	PI_220189	5			1	1	0	1	1	2	1	3	3	NA	NA	NA	9	0.666667	1.33333	2.33333	NA	1	1.5	1.75	1.42
83	PI_222071	5			1	0	1	1	0	1	1	1	1	NA	NA	NA	8	0.666667	0.666667	1	NA	1	0.25	1	0.75
84	PI_222117	5			1	1	3	1	3	3	3	5	5	NA	NA	NA	8	1.66667	2.33333	4.33333	NA	1.5	3	3.5	2.67
85	PI_227258	5			1	2	3	1	2	4	2	4	6	NA	NA	NA	9	2	2.33333	4	NA	1.25	2.5	4.25	2.67
86	PI_236492	5			1	2	1	1	3	1	3	4	2	NA	NA	NA	7	1.33333	1.66667	3	NA	1.5	3	1.25	1.92
88	PI_241593	5			2	2	0	3	3	1	3	3	1	NA	NA	NA	8	1.33333	2.33333	2.33333	NA	2.75	2.75	0.75	2.08
89	PI_242027	5	subsp.	sativum	1	1	1	1	2	2	2	2	2	NA	NA	NA	9	1	1.66667	2	NA	1.25	1.75	1.75	1.58
9	PI_142775	5			3	1	1	5	3	2	6	4	3	NA	NA	NA	8	1.66667	3.33333	4.33333	NA	4.75	2.75	2	3.17
90	PI_242028	5			1	3	1	1	3	1	4	2	1	NA	NA	NA	8	1.66667	1.66667	2.33333	NA	1.75	2.75	1	1.83
91	PI_244093	5			3	1	0	4	3	1	5	5	1	NA	NA	NA	7	1.33333	2.66667	3.66667	NA	4	3	0.75	2.58
92	PI_244121	5			1	1	1	2	1	2	3	3	3	NA	NA	NA	7	1	1.66667	3	NA	2	1.5	2	1.83
93	PI_244150	5			2	2	0	3	3	1	4	3	1	NA	NA	NA	7	1.33333	2.33333	2.66667	NA	3	2.75	0.75	2.17
94	PI_244191	5			3	1	1	4	1	1	4	3	3	NA	NA	NA	8	1.66667	2	3.33333	NA	3.75	1.5	1.5	2.25
95	PI_248181	5			1	1	1	2	1	3	3	2	3	NA	NA	NA	8	1	2	2.66667	NA	2	1.25	2.5	1.92
96	PI_249645	5			2	2	1	5	3	1	5	3	3	NA	NA	NA	8	1.66667	3	3.66667	NA	4.25	2.75	1.5	2.83
97	PI_250438	5			2	1	1	3	2	1	4	3	1	NA	NA	NA	7	1.33333	2	2.66667	NA	3	2	1	2
98	PI_250439	5			1	4	0	1	2	0	2	3	1	NA	NA	NA	7	1.66667	1	2	NA	1.25	2.75	0.25	1.42
99	PI_250440	5			1	1	0	1	1	1	1	1	1	NA	NA	NA	7	0.666667	1	1	NA	1	1	0.75	0.92
1	PI_137119	6			1	1	1	1	1	1	1	1	1	NA	NA	NA	11	1	1	1	NA	1	1	1	1
10	W6_31707	6	var.	sativum	NA	NA	NA	NA	NA	NA	NA	NA	NA	NA	NA	NA	NA	NA	NA	NA	NA	NA	NA	NA	NA
100	PI_250441	6			1	1	1	1	1	2	1	1	3	NA	NA	NA	9	1	1.33333	1.66667	NA	1	1	2	1.33
101	PI_250446	6			1	1	1	1	1	1	1	1	1	NA	NA	NA	7	1	1	1	NA	1	1	1	1
102	PI_250447	6			1	3	1	1	5	1	3	5	2	NA	NA	NA	9	1.66667	2.33333	3.33333	NA	1.5	4.5	1.25	2.42
103	PI_250448	6			1	2	0	3	3	1	3	3	1	NA	NA	NA	7	1	2.33333	2.33333	NA	2.5	2.75	0.75	2
104	PI_253968	6			3	1	1	3	3	3	3	3	3	NA	NA	NA	10	1.66667	3	3	NA	3	2.5	2.5	2.67
105	PI_257244	6			2	1	0	3	2	1	4	3	1	NA	NA	NA	8	1	2	2.66667	NA	3	2	0.75	1.92
106	PI_257592	6			1	1	1	1	1	1	1	1	1	NA	NA	NA	11	1	1	1	NA	1	1	1	1
107	PI_261623	6			3	3	1	5	4	1	6	6	2	NA	NA	NA	8	2.33333	3.33333	4.66667	NA	4.75	4.25	1.25	3.42
108	PI_261624	6			2	3	1	4	4	2	4	4	3	NA	NA	NA	9	2	3.33333	3.66667	NA	3.5	3.75	2	3.08
109	PI_261636	6			1	1	1	1	1	1	1	1	1	NA	NA	NA	7	1	1	1	NA	1	1	1	1
11	PI_184130	6			1	2	1	3	3	1	3	4	1	NA	NA	NA	10	1.33333	2.33333	2.66667	NA	2.5	3	1	2.17
110	PI_261671	6			1	1	1	1	1	1	1	1	1	NA	NA	NA	9	1	1	1	NA	1	1	1	1
111	PI_261677	6			1	2	1	3	3	2	4	4	3	NA	NA	NA	10	1.33333	2.66667	3.66667	NA	2.75	3	2	2.58
112	PI_263014	6			2	2	1	3	3	1	3	4	2	NA	NA	NA	8	1.66667	2.33333	3	NA	2.75	3	1.25	2.33
113	PI_263027	6			0	1	1	1	1	1	1	2	2	NA	NA	NA	8	0.666667	1	1.66667	NA	0.75	1.25	1.25	1.08
114	PI_263030	6			3	3	1	6	6	1	6	6	3	NA	NA	NA	8	2.33333	4.33333	5	NA	5.25	5.25	1.5	4
115	PI_263031	6			3	2	0	3	2	1	3	3	1	NA	NA	NA	8	1.66667	2	2.33333	NA	3	2.25	0.75	2
116	PI_263032	6			1	2	1	2	3	1	3	3	2	NA	NA	NA	8	1.33333	2	2.66667	NA	2	2.75	1.25	2
117	PI_263871	6			0	1	1	1	1	1	1	1	1	NA	NA	NA	8	0.666667	1	1	NA	0.75	1	1	0.92
118	PI_266070	6			1	1	1	1	1	1	2	2	3	NA	NA	NA	10	1	1	2.33333	NA	1.25	1.25	1.5	1.33
119	PI_269543	6			2	2	1	3	2	2	3	2	2	NA	NA	NA	8	1.66667	2.33333	2.33333	NA	2.75	2	1.75	2.17
12	PI_181958	6			1	1	0	1	1	1	1	1	1	NA	NA	NA	8	0.666667	1	1	NA	1	1	0.75	0.92
120	PI_269761	6	var.	arvense	1	1	1	3	1	1	3	1	1	NA	NA	NA	9	1	1.66667	1.66667	NA	2.5	1	1	1.5
121	PI_269762	6	subsp.	sativum	1	1	2	2	1	3	2	1	3	NA	NA	NA	10	1.33333	2	2	NA	1.75	1	2.75	1.83
122	PI_269777	6			3	3	1	4	5	3	4	5	3	NA	NA	NA	9	2.33333	4	4	NA	3.75	4.5	2.5	3.58
123	PI_269778	6			1	3	1	1	6	3	2	3	3	NA	NA	NA	8	1.66667	3.33333	2.66667	NA	1.25	4.5	2.5	2.75
124	PI_269782	6			NA	NA	NA	NA	NA	NA	NA	NA	NA	NA	NA	NA	NA	NA	NA	NA	NA	NA	NA	NA	NA
125	PI_269791	6			2	2	1	3	3	3	4	4	3	NA	NA	NA	8	1.66667	3	3.66667	NA	3	3	2.5	2.83
126	PI_269802	6			1	1	1	3	1	1	3	2	1	NA	NA	NA	4	1	1.66667	2	NA	2.5	1.25	1	1.58
127	PI_269804	6			1	1	1	2	1	1	3	2	1	NA	NA	NA	9	1	1.33333	2	NA	2	1.25	1	1.42
128	PI_269812	6			1	1	1	3	3	3	3	4	4	NA	NA	NA	9	1	3	3.66667	NA	2.5	2.75	2.75	2.67
129	PI_269818	6			1	1	0	1	1	0	1	0	0	NA	NA	NA	11	0.666667	0.666667	0.333333	NA	1	0.75	0	0.58
13	PI_109866	6			2	1	0	3	3	1	4	4	2	NA	NA	NA	8	1	2.33333	3.33333	NA	3	2.75	1	2.25
130	PI_269821	6			1	3	1	3	4	1	3	6	1	NA	NA	NA	6	1.66667	2.66667	3.33333	NA	2.5	4.25	1	2.58
131	PI_269822	6			2	3	3	3	3	5	4	3	6	NA	NA	NA	10	2.66667	3.66667	4.33333	NA	3	3	4.75	3.58
132	PI_269825	6			1	1	1	1	1	1	1	1	1	NA	NA	NA	10	1	1	1	NA	1	1	1	1
133	PI_270536	6			1	1	0	1	1	1	1	1	1	NA	NA	NA	8	0.666667	1	1	NA	1	1	0.75	0.92
134	PI_271035	6			1	1	1	1	1	1	2	2	2	NA	NA	NA	7	1	1	2	NA	1.25	1.25	1.25	1.25
135	PI_271038	6			2	2	1	3	3	1	3	4	2	NA	NA	NA	8	1.66667	2.33333	3	NA	2.75	3	1.25	2.33
136	PI_271116	6			2	2	2	2	3	2	3	3	3	NA	NA	NA	11	2	2.33333	3	NA	2.25	2.75	2.25	2.42
137	PI_271511	6			3	2	1	3	3	2	3	3	3	NA	NA	NA	9	2	2.66667	3	NA	3	2.75	2	2.58
138	PI_272148	6			2	1	0	4	1	1	5	2	1	NA	NA	NA	9	1	2	2.66667	NA	3.75	1.25	0.75	1.92
139	PI_272171	6			1	0	1	1	1	1	2	2	9	NA	NA	NA	9	0.666667	1	4.33333	NA	1.25	1	3	1.75
14	PI_116056	6	subsp.	sativum	2	2	2	3	3	3	3	3	4	NA	NA	NA	9	2	3	3.33333	NA	2.75	2.75	3	2.83
140	PI_272175	6			NA	NA	NA	NA	NA	NA	NA	NA	NA	NA	NA	NA	NA	NA	NA	NA	NA	NA	NA	NA	NA
141	PI_272184	6			1	1	1	1	2	2	2	3	3	NA	NA	NA	9	1	1.66667	2.66667	NA	1.25	2	2	1.75
142	PI_272194	6			NA	NA	NA	NA	NA	NA	NA	NA	NA	NA	NA	NA	NA	NA	NA	NA	NA	NA	NA	NA	NA
143	PI_272215	6			3	3	3	3	3	3	3	4	4	NA	NA	NA	10	3	3	3.66667	NA	3	3.25	3.25	3.17
144	PI_272216	6			1	2	1	1	2	1	1	2	1	NA	NA	NA	10	1.33333	1.33333	1.33333	NA	1	2	1	1.33
145	PI_272218	6			1	1	1	1	1	1	1	1	1	NA	NA	NA	9	1	1	1	NA	1	1	1	1
146	PI_273209	6	subsp.	elatius	NA	NA	NA	NA	NA	NA	NA	NA	NA	NA	NA	NA	NA	NA	NA	NA	NA	NA	NA	NA	NA
147	PI_273605	6			1	1	1	3	3	3	3	3	3	NA	NA	NA	9	1	3	3	NA	2.5	2.5	2.5	2.5
148	PI_274307	6			2	1	1	3	1	1	4	2	1	NA	NA	NA	10	1.33333	1.66667	2.33333	NA	3	1.25	1	1.75
149	PI_274308	6			1	1	0	3	2	1	3	3	1	NA	NA	NA	9	0.666667	2	2.33333	NA	2.5	2	0.75	1.75
15	PI_116844	6			1	1	1	3	2	2	4	3	3	NA	NA	NA	8	1	2.33333	3.33333	NA	2.75	2	2	2.25
150	PI_274584	6			1	1	1	1	1	1	3	2	2	NA	NA	NA	8	1	1	2.33333	NA	1.5	1.25	1.25	1.33
151	PI_275821	6			2	2	2	3	3	3	3	3	3	NA	NA	NA	9	2	3	3	NA	2.75	2.75	2.75	2.75
152	PI_275822	6			NA	NA	NA	NA	NA	NA	NA	NA	NA	NA	NA	NA	NA	NA	NA	NA	NA	NA	NA	NA	NA
153	PI_277852	6			3	3	1	3	4	2	4	5	3	NA	NA	NA	9	2.33333	3	4	NA	3.25	4	2	3.08
154	PI_279823	6			3	4	1	3	5	1	3	6	1	NA	NA	NA	8	2.66667	3	3.33333	NA	3	5	1	3
155	PI_279825	6			1	1	1	1	2	1	2	2	1	NA	NA	NA	7	1	1.33333	1.66667	NA	1.25	1.75	1	1.33
156	PI_280252	6			3	1	0	4	3	1	4	3	1	NA	NA	NA	8	1.33333	2.66667	2.66667	NA	3.75	2.5	0.75	2.33
157	PI_280603	6			3	1	0	4	1	1	4	1	1	NA	NA	NA	8	1.33333	2	2	NA	3.75	1	0.75	1.83
158	PI_280609	6			1	1	1	1	1	1	2	1	1	NA	NA	NA	10	1	1	1.33333	NA	1.25	1	1	1.08
159	PI_280613	6			1	3	0	1	4	1	1	4	1	NA	NA	NA	10	1.33333	2	2	NA	1	3.75	0.75	1.83
16	PI_116944	6			NA	NA	NA	NA	NA	NA	NA	NA	NA	NA	NA	NA	NA	NA	NA	NA	NA	NA	NA	NA	NA
160	PI_280614	6			1	2	1	2	3	1	3	4	2	NA	NA	NA	9	1.33333	2	3	NA	2	3	1.25	2.08
161	PI_280616	6			NA	NA	NA	NA	NA	NA	NA	NA	NA	NA	NA	NA	NA	NA	NA	NA	NA	NA	NA	NA	NA
162	PI_280617	6			1	1	1	1	1	1	1	1	1	NA	NA	NA	8	1	1	1	NA	1	1	1	1
163	PI_280619	6			1	0	1	1	1	1	1	1	1	NA	NA	NA	9	0.666667	1	1	NA	1	0.75	1	0.92
164	PI_280626	6			1	1	1	1	2	1	1	2	1	NA	NA	NA	8	1	1.33333	1.33333	NA	1	1.75	1	1.25
165	PI_285710	6			1	1	1	1	1	1	1	1	1	NA	NA	NA	10	1	1	1	NA	1	1	1	1
166	PI_285718	6			2	1	1	2	1	1	2	1	1	NA	NA	NA	10	1.33333	1.33333	1.33333	NA	2	1	1	1.33
167	PI_285722	6			1	1	0	1	1	1	2	1	2	NA	NA	NA	10	0.666667	1	1.66667	NA	1.25	1	1	1.08
168	PI_285724	6			1	1	0	1	1	1	1	2	1	NA	NA	NA	7	0.666667	1	1.33333	NA	1	1.25	0.75	1
169	PI_285727	6			2	1	1	3	2	1	3	3	1	NA	NA	NA	10	1.33333	2	2.33333	NA	2.75	2	1	1.92
17	PI_117264	6			2	2	1	2	3	2	3	3	3	NA	NA	NA	9	1.66667	2.33333	3	NA	2.25	2.75	2	2.33
170	PI_285730	6			3	3	2	6	4	3	6	4	3	NA	NA	NA	9	2.66667	4.33333	4.33333	NA	5.25	3.75	2.75	3.92
171	PI_285737	6			5	4	1	6	6	2	6	6	2	NA	NA	NA	8	3.33333	4.66667	4.66667	NA	5.75	5.5	1.75	4.33
172	PI_285740	6			1	2	1	3	1	0	3	1	NA	NA	NA	NA	8	1.33333	1.33333	2	NA	2.5	1.25	NA	1.5
173	PI_285747	6			NA	NA	NA	NA	NA	NA	NA	NA	NA	NA	NA	NA	NA	NA	NA	NA	NA	NA	NA	NA	NA
174	PI_286430	6			1	1	0	1	1	0	1	2	1	NA	NA	NA	9	0.666667	0.666667	1.33333	NA	1	1.25	0.25	0.83
175	PI_286431	6			2	0	0	3	1	0	3	4	1	NA	NA	NA	8	0.666667	1.33333	2.66667	NA	2.75	1.5	0.25	1.5
176	PI_286607	6			2	1	0	3	1	1	3	3	1	NA	NA	NA	8	1	1.66667	2.33333	NA	2.75	1.5	0.75	1.67
177	PI_288025	6			1	1	1	2	2	2	3	3	2	NA	NA	NA	8	1	2	2.66667	NA	2	2	1.75	1.92
178	PI_293426	6			0	1	0	0	1	0	0	1	0	NA	NA	NA	8	0.333333	0.333333	0.333333	NA	0	1	0	0.33
179	PI_306591	6			1	0	1	2	1	1	2	1	1	NA	NA	NA	11	0.666667	1.33333	1.33333	NA	1.75	0.75	1	1.17
18	PI_117998	6			1	3	1	3	4	3	3	4	3	NA	NA	NA	8	1.66667	3.33333	3.33333	NA	2.5	3.75	2.5	2.92
180	PI_307666	6			1	1	1	1	1	1	2	3	2	NA	NA	NA	11	1	1	2.33333	NA	1.25	1.5	1.25	1.33
181	PI_308796	6			2	3	0	3	4	1	4	6	1	NA	NA	NA	8	1.66667	2.66667	3.66667	NA	3	4.25	0.75	2.67
182	PI_314794	6			3	6	1	3	5	NA	3	6	2	NA	NA	NA	10	3.33333	4	3.66667	NA	3	5.5	NA	3.75
183	PI_314795	6			NA	NA	NA	NA	NA	NA	NA	NA	NA	NA	NA	NA	NA	NA	NA	NA	NA	NA	NA	NA	NA
184	PI_319374	6			2	3	1	2	3	2	3	3	3	NA	NA	NA	9	2	2.33333	3	NA	2.25	3	2	2.42
185	PI_324695	6			1	3	1	3	3	2	3	2	2	NA	NA	NA	9	1.66667	2.66667	2.33333	NA	2.5	2.75	1.75	2.33
186	PI_324697	6			1	2	1	2	3	1	3	5	2	NA	NA	NA	10	1.33333	2	3.33333	NA	2	3.25	1.25	2.17
187	PI_324700	6			0	1	1	1	3	1	4	1	1	NA	NA	NA	8	0.666667	1.66667	2	NA	1.5	2	1	1.5
188	PI_324702	6			1	0	0	1	1	1	1	1	1	NA	NA	NA	8	0.333333	1	1	NA	1	0.75	0.75	0.83
189	PI_324703	6			1	1	2	1	2	3	1	2	3	NA	NA	NA	9	1.33333	2	2	NA	1	1.75	2.75	1.83
19	PI_118501	6			1	1	1	1	1	1	3	3	2	NA	NA	NA	8	1	1	2.66667	NA	1.5	1.5	1.25	1.42
190	PI_324706	6			1	1	0	1	1	2	2	3	1	NA	NA	NA	10	0.666667	1.33333	2	NA	1.25	1.5	1.25	1.33
191	PI_331413	6			3	4	1	6	4	2	6	5	3	NA	NA	NA	10	2.66667	4	4.66667	NA	5.25	4.25	2	3.83
192	PI_331414	6			3	3	2	4	4	3	4	4	5	NA	NA	NA	10	2.66667	3.66667	4.33333	NA	3.75	3.75	3.25	3.58
193	PI_340128	6			0	0	0	1	1	1	1	1	1	NA	NA	NA	10	0	1	1	NA	0.75	0.75	0.75	0.75
194	PI_340130	6			1	1	1	2	2	1	2	3	3	NA	NA	NA	10	1	1.66667	2.66667	NA	1.75	2	1.5	1.75
195	PI_341889	6			1	2	1	1	3	1	2	4	1	NA	NA	NA	7	1.33333	1.66667	2.33333	NA	1.25	3	1	1.75
196	PI_343292	6			1	1	1	1	1	1	1	1	1	NA	NA	NA	9	1	1	1	NA	1	1	1	1
197	PI_343331	6			2	2	1	3	3	1	3	3	4	NA	NA	NA	9	1.66667	2.33333	3.33333	NA	2.75	2.75	1.75	2.42
198	PI_343338	6			0	1	1	0	1	1	1	1	1	NA	NA	NA	6	0.666667	0.666667	1	NA	0.25	1	1	0.75
199	PI_343824	6			3	3	1	6	3	3	6	5	3	NA	NA	NA	9	2.33333	4	4.66667	NA	5.25	3.5	2.5	3.75
2	PI_102888	6			1	1	1	1	1	1	1	1	1	NA	NA	NA	9	1	1	1	NA	1	1	1	1
20	PI_121352	6			1	3	3	1	3	3	1	3	3	NA	NA	NA	9	2.33333	2.33333	2.33333	NA	1	3	3	2.33
200	PI_343958	6			1	1	1	2	1	1	2	2	1	NA	NA	NA	8	1	1.33333	1.66667	NA	1.75	1.25	1	1.33
201	PI_343987	6	subsp.	sativum	1	2	NA	1	3	2	2	3	2	NA	NA	NA	9	1.5	2	2.33333	NA	1.25	2.75	NA	1.96
202	PI_344003	6			5	4	1	5	5	2	6	5	2	NA	NA	NA	9	3.33333	4	4.33333	NA	5.25	4.75	1.75	3.92
203	PI_344010	6	subsp.	elatius	1	1	1	3	2	1	3	2	1	NA	NA	NA	8	1	2	2	NA	2.5	1.75	1	1.75
205	PI_347281	6			2	6	1	3	6	2	3	4	3	NA	NA	NA	10	3	3.66667	3.33333	NA	2.75	5.5	2	3.42
206	PI_347295	6			2	2	1	3	3	1	4	4	1	NA	NA	NA	8	1.66667	2.33333	3	NA	3	3	1	2.33
207	PI_347457	6			NA	NA	NA	NA	NA	NA	NA	NA	NA	NA	NA	NA	NA	NA	NA	NA	NA	NA	NA	NA	NA
208	PI_347477	6			3	3	1	5	5	1	6	6	2	NA	NA	NA	9	2.33333	3.66667	4.66667	NA	4.75	4.75	1.25	3.58
209	PI_347490	6			1	1	0	2	3	1	3	3	3	NA	NA	NA	8	0.666667	2	3	NA	2	2.5	1.25	1.92
21	PI_124478	6			1	1	1	1	1	1	2	2	2	NA	NA	NA	8	1	1	2	NA	1.25	1.25	1.25	1.25
210	PI_347496	6			1	1	0	1	1	NA	2	1	1	NA	NA	NA	8	0.666667	1	1.33333	NA	1.25	1	NA	1
211	PI_355906	6			1	1	1	2	2	1	2	2	1	NA	NA	NA	8	1	1.66667	1.66667	NA	1.75	1.75	1	1.5
212	PI_356973	6			1	2	2	2	3	2	2	3	3	NA	NA	NA	8	1.66667	2.33333	2.66667	NA	1.75	2.75	2.25	2.25
213	PI_356974	6			1	1	1	2	1	1	2	2	1	NA	NA	NA	7	1	1.33333	1.66667	NA	1.75	1.25	1	1.33
214	PI_356980	6			1	1	1	1	1	1	3	2	1	NA	NA	NA	7	1	1	2	NA	1.5	1.25	1	1.25
215	PI_356984	6			3	NA	2	6	3	3	6	4	5	NA	NA	NA	9	2.5	4	5	NA	5.25	NA	3.25	3.88
216	PI_356986	6			3	3	1	4	3	3	5	3	4	NA	NA	NA	10	2.33333	3.33333	4	NA	4	3	2.75	3.25
217	PI_356991	6			3	3	1	4	4	2	5	5	3	NA	NA	NA	10	2.33333	3.33333	4.33333	NA	4	4	2	3.33
218	PI_356992	6			1	3	1	1	4	1	1	5	1	NA	NA	NA	11	1.66667	2	2.33333	NA	1	4	1	2
219	PI_357290	6			4	3	3	6	3	3	6	4	3	NA	NA	NA	8	3.33333	4	4.33333	NA	5.5	3.25	3	3.92
22	PI_125839	6			1	1	1	1	1	3	2	1	3	NA	NA	NA	11	1	1.66667	2	NA	1.25	1	2.5	1.58
220	PI_358300	6			2	3	NA	3	3	NA	3	2	NA	NA	NA	NA	NA	2.5	3	2.5	NA	2.75	2.75	NA	2.75
221	PI_358613	6			3	2	1	3	3	1	4	3	1	NA	NA	NA	11	2	2.33333	2.66667	NA	3.25	2.75	1	2.33
222	PI_358620	6			1	1	1	1	3	2	2	3	2	NA	NA	NA	9	1	2	2.33333	NA	1.25	2.5	1.75	1.83
223	PI_358633	6			1	1	3	3	3	3	3	3	3	NA	NA	NA	10	1.66667	3	3	NA	2.5	2.5	3	2.67
224	PI_358640	6			2	1	1	3	1	2	3	2	2	NA	NA	NA	9	1.33333	2	2.33333	NA	2.75	1.25	1.75	1.92
225	PI_365419	6			2	1	1	3	3	1	5	4	1	NA	NA	NA	7	1.33333	2.33333	3.33333	NA	3.25	2.75	1	2.33
226	PI_371796	6			1	1	1	1	1	0	1	1	1	NA	NA	NA	8	1	0.666667	1	NA	1	1	0.5	0.83
227	PI_378157	6			1	1	0	2	2	1	3	3	2	NA	NA	NA	8	0.666667	1.66667	2.66667	NA	2	2	1	1.67
228	PI_381334	6			3	3	1	3	3	1	4	4	1	NA	NA	NA	7	2.33333	2.33333	3	NA	3.25	3.25	1	2.5
229	PI_393488	6			1	0	1	1	1	1	1	1	1	NA	NA	NA	9	0.666667	1	1	NA	1	0.75	1	0.92
23	PI_125840	6			1	1	0	1	1	1	1	1	1	NA	NA	NA	9	0.666667	1	1	NA	1	1	0.75	0.92
230	PI_393489	6			1	0	0	1	0	0	1	NA	NA	NA	NA	NA	10	0.333333	0.333333	1	NA	1	NA	NA	0.5
231	PI_404225	6			1	1	1	1	1	1	1	1	1	NA	NA	NA	9	1	1	1	NA	1	1	1	1
232	PI_409031	6			1	1	1	2	1	1	3	1	1	NA	NA	NA	8	1	1.33333	1.66667	NA	2	1	1	1.33
233	PI_413678	6			2	2	1	3	2	1	3	3	2	NA	NA	NA	8	1.66667	2	2.66667	NA	2.75	2.25	1.25	2.08
234	PI_413683	6			0	1	1	1	1	1	1	1	1	NA	NA	NA	10	0.666667	1	1	NA	0.75	1	1	0.92
235	PI_413685	6			1	2	1	1	2	1	1	2	1	NA	NA	NA	9	1.33333	1.33333	1.33333	NA	1	2	1	1.33
236	PI_413688	6			2	1	1	3	1	1	4	2	2	NA	NA	NA	8	1.33333	1.66667	2.66667	NA	3	1.25	1.25	1.83
237	PI_413698	6			1	1	1	2	2	1	2	3	2	NA	NA	NA	9	1	1.66667	2.33333	NA	1.75	2	1.25	1.67
238	PI_413703	6			1	1	1	1	1	1	1	1	1	NA	NA	NA	11	1	1	1	NA	1	1	1	1
239	PI_429839	6			1	1	1	1	1	1	1	2	2	NA	NA	NA	11	1	1	1.66667	NA	1	1.25	1.25	1.17
24	PI_134271	6			1	1	1	1	1	1	1	2	2	NA	NA	NA	9	1	1	1.66667	NA	1	1.25	1.25	1.17
240	PI_429843	6			1	1	1	1	1	2	1	1	2	NA	NA	NA	11	1	1.33333	1.33333	NA	1	1	1.75	1.25
241	PI_429845	6			2	3	1	3	4	1	5	2	1	NA	NA	NA	8	2	2.66667	2.66667	NA	3.25	3.25	1	2.5
242	PI_429849	6			1	1	1	1	1	1	1	1	1	NA	NA	NA	10	1	1	1	NA	1	1	1	1
243	PI_430702	6			1	2	1	4	4	1	5	5	1	NA	NA	NA	6	1.33333	3	3.66667	NA	3.5	3.75	1	2.75
244	PI_476409	6			2	2	1	3	3	2	4	3	2	NA	NA	NA	9	1.66667	2.66667	3	NA	3	2.75	1.75	2.5
245	PI_476410	6			NA	NA	NA	NA	NA	NA	NA	NA	NA	NA	NA	NA	NA	NA	NA	NA	NA	NA	NA	NA	NA
246	PI_476413	6			1	1	1	2	1	1	2	1	1	NA	NA	NA	9	1	1.33333	1.33333	NA	1.75	1	1	1.25
247	PI_477371	6			2	2	1	2	3	1	2	3	2	NA	NA	NA	10	1.66667	2	2.33333	NA	2	2.75	1.25	2
248	PI_486131	6			1	2	1	3	5	3	3	5	3	NA	NA	NA	9	1.33333	3.66667	3.66667	NA	2.5	4.25	2.5	3.08
249	PI_494077	6			3	2	2	6	2	3	6	2	3	NA	NA	NA	10	2.33333	3.66667	3.66667	NA	5.25	2	2.75	3.33
25	PI_140298	6			1	1	1	1	3	1	2	3	2	NA	NA	NA	10	1	1.66667	2.33333	NA	1.25	2.5	1.25	1.67
250	PI_499982	6			0	1	1	1	1	1	1	1	1	NA	NA	NA	9	0.666667	1	1	NA	0.75	1	1	0.92
251	PI_505062	6	subsp.	sativum	1	1	0	1	1	1	1	1	1	NA	NA	NA	9	0.666667	1	1	NA	1	1	0.75	0.92
252	PI_505080	6	subsp.	sativum	1	1	1	2	1	3	2	1	3	NA	NA	NA	9	1	2	2	NA	1.75	1	2.5	1.75
253	PI_505108	6	subsp.	sativum	0	0	0	0	0	0	0	0	1	NA	NA	NA	9	0	0	0.333333	NA	0	0	0.25	0.08
254	PI_505122	6	subsp.	sativum	NA	NA	NA	NA	NA	NA	NA	NA	NA	NA	NA	NA	NA	NA	NA	NA	NA	NA	NA	NA	NA
255	PI_505127	6	subsp.	sativum	1	1	2	1	2	2	1	2	2	NA	NA	NA	10	1.33333	1.66667	1.66667	NA	1	1.75	2	1.58
256	PI_505144	6	subsp.	sativum	1	1	0	1	1	1	1	1	1	NA	NA	NA	11	0.666667	1	1	NA	1	1	0.75	0.92
257	PI_639974	6	subsp.	elatius	0	1	0	1	1	1	1	1	1	NA	NA	NA	9	0.333333	1	1	NA	0.75	1	0.75	0.83
258	W6_12723	6	var.	arvense	2	1	1	3	2	2	3	2	2	NA	NA	NA	10	1.33333	2.33333	2.33333	NA	2.75	1.75	1.75	2.08
259	W6_12739	6	var.	arvense	4	2	1	4	2	1	4	2	1	NA	NA	NA	8	2.33333	2.33333	2.33333	NA	4	2	1	2.33
26	PI_155109	6			2	1	1	3	3	1	3	3	1	NA	NA	NA	8	1.33333	2.33333	2.33333	NA	2.75	2.5	1	2.08
260	W6_15008	6	subsp.	elatius	1	1	0	1	2	1	2	2	1	NA	NA	NA	9	0.666667	1.33333	1.66667	NA	1.25	1.75	0.75	1.25
261	W6_15010	6	subsp.	elatius	2	1	1	2	1	0	2	1	1	NA	NA	NA	8	1.33333	1	1.33333	NA	2	1	0.5	1.17
262	W6_15019	6	var.	pumilio	1	2	2	1	3	3	2	4	4	NA	NA	NA	9	1.66667	2.33333	3.33333	NA	1.25	3	3	2.42
263	W6_15044	6	subsp.	elatius	1	1	1	1	1	1	1	2	1	NA	NA	NA	10	1	1	1.33333	NA	1	1.25	1	1.08
264	W6_15048	6	var.	pumilio	2	2	1	3	3	1	5	4	1	NA	NA	NA	8	1.66667	2.33333	3.33333	NA	3.25	3	1	2.42
265	W6_26154	6	var.	arvense	1	1	1	2	2	2	2	2	2	NA	NA	NA	9	1	2	2	NA	1.75	1.75	1.75	1.75
266	W6_26160	6	var.	arvense	2	3	0	3	5	1	3	5	1	NA	NA	NA	8	1.66667	3	3	NA	2.75	4.5	0.75	2.67
267	W6_17293	6	var.	arvense	1	3	3	2	3	4	2	3	3	NA	NA	NA	9	2.33333	3	2.66667	NA	1.75	3	3.5	2.75
268	W6_15028	6	subsp.	transcaucasicum	0	0	0	1	1	1	1	1	1	NA	NA	NA	10	0	1	1	NA	0.75	0.75	0.75	0.75
269	PI_269798	6			1	3	0	2	3	1	2	4	1	NA	NA	NA	8	1.33333	2	2.33333	NA	1.75	3.25	0.75	1.92
27	PI_156647	6			1	1	1	2	1	1	2	2	1	NA	NA	NA	9	1	1.33333	1.66667	NA	1.75	1.25	1	1.33
270	PI_601516	6			1	2	1	1	2	0	2	2	1	NA	NA	NA	6	1.33333	1	1.66667	NA	1.25	2	0.5	1.25
271	PI_639967	6	subsp.	asiaticum	1	1	1	1	2	1	1	3	1	NA	NA	NA	9	1	1.33333	1.66667	NA	1	2	1	1.33
273	PI_639969	6	subsp.	asiaticum	0	0	0	0	0	0	1	1	3	NA	NA	NA	9	0	0	1.66667	NA	0.25	0.25	0.75	0.42
274	PI_639976	6	var.	arvense	1	1	1	1	1	1	1	1	1	NA	NA	NA	9	1	1	1	NA	1	1	1	1
275	PI_639977	6	var.	arvense	1	3	1	2	4	1	5	5	1	NA	NA	NA	10	1.66667	2.33333	3.66667	NA	2.5	4	1	2.5
276	PI_639979	6	var.	arvense	1	NA	NA	2	NA	NA	2	NA	NA	NA	NA	NA	NA	1	2	2	NA	1.75	NA	NA	1.75
277	PI_639980	6	var.	arvense	1	1	1	1	1	1	1	1	1	NA	NA	NA	9	1	1	1	NA	1	1	1	1
278	PI_639981	6	var.	arvense	1	2	1	1	3	2	2	4	2	NA	NA	NA	11	1.33333	2	2.66667	NA	1.25	3	1.75	2
279	PI_347329	6			3	2	0	5	3	1	6	4	1	NA	NA	NA	8	1.66667	3	3.66667	NA	4.75	3	0.75	2.83
28	PI_156720	6			1	1	2	1	2	1	2	1	2	NA	NA	NA	9	1.33333	1.33333	1.66667	NA	1.25	1.5	1.5	1.42
280	PI_173840	6			2	1	0	2	1	0	3	2	1	NA	NA	NA	6	1	1	2	NA	2.25	1.25	0.25	1.25
281	PI_206816	6			NA	NA	NA	NA	NA	NA	NA	NA	NA	NA	NA	NA	NA	NA	NA	NA	NA	NA	NA	NA	NA
282	PI_393490	6			1	1	0	1	1	1	1	1	1	NA	NA	NA	10	0.666667	1	1	NA	1	1	0.75	0.92
283	W6_26157	6	var.	arvense	1	2	2	2	3	3	2	3	4	NA	NA	NA	9	1.66667	2.66667	3	NA	1.75	2.75	3	2.5
284	W6_26161	6	var.	arvense	0	1	1	1	2	1	1	2	2	NA	NA	NA	8	0.666667	1.33333	1.66667	NA	0.75	1.75	1.25	1.25
285	PI_320972	6			2	2	2	2	3	2	5	4	3	NA	NA	NA	9	2	2.33333	4	NA	2.75	3	2.25	2.67
286	PI_638516	6			3	2	1	5	4	1	6	6	1	NA	NA	NA	9	2	3.33333	4.33333	NA	4.75	4	1	3.25
287	W6_39726	6			2	3	1	3	3	1	3	4	1	NA	NA	NA	8	2	2.33333	2.66667	NA	2.75	3.25	1	2.33
288	PI_594358	6			1	1	1	1	2	3	1	2	3	NA	NA	NA	8	1	2	2	NA	1	1.75	2.5	1.75
289	PI_633698	6			NA	NA	NA	NA	NA	NA	NA	NA	NA	NA	NA	NA	NA	NA	NA	NA	NA	NA	NA	NA	NA
29	PI_162909	6			1	1	1	1	2	1	1	2	1	NA	NA	NA	10	1	1.33333	1.33333	NA	1	1.75	1	1.25
290	PI_619079	6			3	3	1	5	3	3	5	4	4	NA	NA	NA	10	2.33333	3.66667	4.33333	NA	4.5	3.25	2.75	3.5
291	PI_628276	6			2	2	2	5	3	3	5	4	4	NA	NA	NA	8	2	3.66667	4.33333	NA	4.25	3	3	3.42
292	PI_634571	6			2	2	1	3	3	1	6	5	1	NA	NA	NA	9	1.66667	2.33333	4	NA	3.5	3.25	1	2.58
3	PI_203066	6			3	3	1	6	5	3	6	5	3	NA	NA	NA	10	2.33333	4.66667	4.66667	NA	5.25	4.5	2.5	4.08
30	PI_163126	6			1	1	3	2	2	4	3	3	5	NA	NA	NA	10	1.66667	2.66667	3.66667	NA	2	2	4	2.67
31	PI_164548	6			1	1	1	1	1	2	2	2	3	NA	NA	NA	9	1	1.33333	2.33333	NA	1.25	1.25	2	1.5
32	PI_164612	6			1	1	1	1	1	1	1	3	3	NA	NA	NA	10	1	1	2.33333	NA	1	1.5	1.5	1.33
33	PI_164971	6			3	3	2	6	3	3	6	4	3	NA	NA	NA	9	2.66667	4	4.33333	NA	5.25	3.25	2.75	3.75
34	PI_164972	6			1	1	1	1	1	2	2	1	2	NA	NA	NA	9	1	1.33333	1.66667	NA	1.25	1	1.75	1.33
35	PI_165949	6			1	1	1	1	1	1	3	3	3	NA	NA	NA	8	1	1	3	NA	1.5	1.5	1.5	1.5
36	PI_166084	6			1	1	0	1	1	0	1	1	0	NA	NA	NA	9	0.666667	0.666667	0.666667	NA	1	1	0	0.67
37	PI_166159	6			1	1	1	1	1	1	2	1	2	NA	NA	NA	7	1	1	1.66667	NA	1.25	1	1.25	1.17
38	PI_169608	6			2	2	1	3	2	1	4	3	2	NA	NA	NA	11	1.66667	2	3	NA	3	2.25	1.25	2.17
4	PI_203067	6			2	2	1	4	3	2	4	3	3	NA	NA	NA	9	1.66667	3	3.33333	NA	3.5	2.75	2	2.75
40	PI_172339	6			1	1	1	1	1	1	2	1	1	NA	NA	NA	9	1	1	1.33333	NA	1.25	1	1	1.08
41	PI_174921	6			0	0	0	0	1	0	1	1	1	NA	NA	NA	10	0	0.333333	1	NA	0.25	0.75	0.25	0.42
42	PI_175231	6			1	1	1	2	2	2	3	1	3	NA	NA	NA	8	1	2	2.33333	NA	2	1.5	2	1.83
43	PI_179450	6			1	1	0	3	1	0	3	2	0	NA	NA	NA	9	0.666667	1.33333	1.66667	NA	2.5	1.25	0	1.25
44	PI_179451	6			1	2	0	2	3	1	3	4	1	NA	NA	NA	8	1	2	2.66667	NA	2	3	0.75	1.92
45	PI_179459	6			1	1	0	2	3	NA	3	3	1	NA	NA	NA	9	0.666667	2.5	2.33333	NA	2	2.5	NA	2
46	PI_179722	6			4	4	1	4	6	3	6	3	3	NA	NA	NA	9	3	4.33333	4	NA	4.5	4.75	2.5	3.92
47	PI_179970	6			1	1	1	3	2	1	3	3	1	NA	NA	NA	8	1	2	2.33333	NA	2.5	2	1	1.83
48	PI_180329	6			1	1	1	2	1	1	2	1	1	NA	NA	NA	11	1	1.33333	1.33333	NA	1.75	1	1	1.25
49	PI_180693	6			3	6	2	3	6	3	4	6	4	NA	NA	NA	11	3.66667	4	4.66667	NA	3.25	6	3	4.08
5	PI_203068	6			1	1	2	3	3	3	3	3	4	NA	NA	NA	10	1.33333	3	3.33333	NA	2.5	2.5	3	2.67
50	PI_180696	6			1	1	1	1	2	1	2	2	2	NA	NA	NA	8	1	1.33333	2	NA	1.25	1.75	1.25	1.42
51	PI_180699	6			2	2	NA	3	3	NA	3	5	8	NA	NA	NA	NA	2	3	5.33333	NA	2.75	3.25	NA	3.33
52	PI_180702	6			1	1	1	1	1	1	1	2	2	NA	NA	NA	10	1	1	1.66667	NA	1	1.25	1.25	1.17
53	PI_181801	6			1	3	1	2	5	1	2	5	1	NA	NA	NA	8	1.66667	2.66667	2.66667	NA	1.75	4.5	1	2.42
54	PI_183467	6			1	1	1	1	1	1	1	1	1	NA	NA	NA	11	1	1	1	NA	1	1	1	1
55	PI_184784	6			1	1	2	2	1	3	2	1	4	NA	NA	NA	9	1.33333	2	2.33333	NA	1.75	1	3	1.92
56	PI_193578	6			2	2	2	3	2	3	4	3	3	NA	NA	NA	10	2	2.66667	3.33333	NA	3	2.25	2.75	2.67
57	PI_193584	6			3	3	NA	4	4	NA	4	4	NA	NA	NA	NA	NA	3	4	4	NA	3.75	3.75	NA	3.75
58	PI_193590	6			1	1	2	2	2	3	3	3	4	NA	NA	NA	10	1.33333	2.33333	3.33333	NA	2	2	3	2.33
59	PI_195020	6			3	1	1	5	2	3	6	3	4	NA	NA	NA	10	1.66667	3.33333	4.33333	NA	4.75	2	2.75	3.17
6	PI_203069	6			1	1	1	1	1	1	2	2	1	NA	NA	NA	9	1	1	1.66667	NA	1.25	1.25	1	1.17
60	PI_195404	6			2	2	1	2	2	2	2	2	1	NA	NA	NA	11	1.66667	2	1.66667	NA	2	2	1.5	1.83
61	PI_195631	6			1	1	1	1	1	1	2	2	1	NA	NA	NA	10	1	1	1.66667	NA	1.25	1.25	1	1.17
62	PI_197044	6			3	2	NA	5	3	NA	5	3	NA	NA	NA	NA	NA	2.5	4	4	NA	4.5	2.75	NA	3.62
63	PI_197990	6			1	2	0	1	2	3	2	3	3	NA	NA	NA	10	1	2	2.66667	NA	1.25	2.25	2.25	1.92
64	PI_198072	6			1	1	1	1	2	1	1	2	1	NA	NA	NA	10	1	1.33333	1.33333	NA	1	1.75	1	1.25
65	PI_198074	6			1	1	2	2	2	3	3	3	4	NA	NA	NA	10	1.33333	2.33333	3.33333	NA	2	2	3	2.33
66	PI_198735	6			2	1	1	3	2	4	4	2	6	NA	NA	NA	11	1.33333	3	4	NA	3	1.75	3.75	2.83
67	PI_200755	6			3	4	1	5	5	1	6	6	2	NA	NA	NA	8	2.66667	3.66667	4.66667	NA	4.75	5	1.25	3.67
68	PI_201390	6			1	2	1	1	2	0	1	2	1	NA	NA	NA	11	1.33333	1	1.33333	NA	1	2	0.5	1.17
69	PI_204306	6			1	1	0	2	1	1	3	3	NA	NA	NA	NA	8	0.666667	1.33333	3	NA	2	1.5	NA	1.58
7	PI_221697	6			1	1	1	1	1	1	1	1	1	NA	NA	NA	9	1	1	1	NA	1	1	1	1
70	PI_206006	6			2	1	0	3	1	1	4	2	2	NA	NA	NA	9	1	1.66667	2.66667	NA	3	1.25	1	1.75
71	PI_206838	6			1	1	1	2	3	1	3	3	1	NA	NA	NA	8	1	2	2.33333	NA	2	2.5	1	1.83
72	PI_206861	6			1	2	1	3	3	0	3	4	1	NA	NA	NA	9	1.33333	2	2.66667	NA	2.5	3	0.5	2
73	PI_207508	6			1	1	2	1	1	3	1	1	4	NA	NA	NA	9	1.33333	1.66667	2	NA	1	1	3	1.67
74	PI_209507	6			1	0	0	1	0	1	1	0	1	NA	NA	NA	NA	0.333333	0.666667	0.666667	NA	1	0	0.75	0.58
75	PI_210561	6			1	1	0	3	3	1	4	3	1	NA	NA	NA	8	0.666667	2.33333	2.66667	NA	2.75	2.5	0.75	2
76	PI_210568	6			2	1	3	3	3	3	3	3	6	NA	NA	NA	10	2	3	4	NA	2.75	2.5	3.75	3
77	PI_210569	6			1	1	1	2	3	1	3	3	3	NA	NA	NA	9	1	2	3	NA	2	2.5	1.5	2
78	PI_210571	6			2	3	1	3	3	2	4	4	3	NA	NA	NA	8	2	2.66667	3.66667	NA	3	3.25	2	2.75
79	PI_210583	6			3	3	2	4	3	3	4	4	3	NA	NA	NA	10	2.66667	3.33333	3.66667	NA	3.75	3.25	2.75	3.25
8	PI_143485	6			3	1	1	3	2	2	4	3	3	NA	NA	NA	11	1.66667	2.33333	3.33333	NA	3.25	2	2	2.42
80	PI_212031	6			1	1	1	1	1	1	1	1	1	NA	NA	NA	10	1	1	1	NA	1	1	1	1
81	PI_220174	6			1	1	1	1	1	1	2	1	1	NA	NA	NA	10	1	1	1.33333	NA	1.25	1	1	1.08
82	PI_220189	6			1	2	1	3	4	3	3	3	3	NA	NA	NA	10	1.33333	3.33333	3	NA	2.5	3.25	2.5	2.75
83	PI_222071	6			2	1	1	3	1	1	4	1	1	NA	NA	NA	8	1.33333	1.66667	2	NA	3	1	1	1.67
84	PI_222117	6			0	1	0	0	1	0	1	1	NA	NA	NA	NA	11	0.333333	0.333333	1	NA	0.25	1	NA	0.5
85	PI_227258	6			1	1	1	1	1	1	1	1	1	NA	NA	NA	10	1	1	1	NA	1	1	1	1
86	PI_236492	6			3	1	0	3	1	1	4	2	2	NA	NA	NA	8	1.33333	1.66667	2.66667	NA	3.25	1.25	1	1.83
88	PI_241593	6			2	2	1	3	3	3	4	4	3	NA	NA	NA	9	1.66667	3	3.66667	NA	3	3	2.5	2.83
89	PI_242027	6	subsp.	sativum	1	1	1	2	2	2	2	2	2	NA	NA	NA	10	1	2	2	NA	1.75	1.75	1.75	1.75
9	PI_142775	6			1	1	1	1	1	1	1	1	1	NA	NA	NA	10	1	1	1	NA	1	1	1	1
90	PI_242028	6			1	2	1	1	3	1	2	4	2	NA	NA	NA	9	1.33333	1.66667	2.66667	NA	1.25	3	1.25	1.83
91	PI_244093	6			2	1	0	3	2	1	3	3	1	NA	NA	NA	8	1	2	2.33333	NA	2.75	2	0.75	1.83
92	PI_244121	6			1	1	1	1	3	1	3	3	3	NA	NA	NA	7	1	1.66667	3	NA	1.5	2.5	1.5	1.83
93	PI_244150	6			1	1	1	1	3	3	3	3	2	NA	NA	NA	8	1	2.33333	2.66667	NA	1.5	2.5	2.25	2.08
94	PI_244191	6			NA	NA	NA	NA	NA	NA	NA	NA	NA	NA	NA	NA	NA	NA	NA	NA	NA	NA	NA	NA	NA
95	PI_248181	6			1	1	1	1	1	3	3	2	3	NA	NA	NA	10	1	1.66667	2.66667	NA	1.5	1.25	2.5	1.75
96	PI_249645	6			2	2	2	3	3	3	3	3	3	NA	NA	NA	9	2	3	3	NA	2.75	2.75	2.75	2.75
97	PI_250438	6			5	1	1	5	2	1	5	2	1	NA	NA	NA	8	2.33333	2.66667	2.66667	NA	5	1.75	1	2.58
98	PI_250439	6			1	1	0	3	1	0	3	2	2	NA	NA	NA	8	0.666667	1.33333	2.33333	NA	2.5	1.25	0.5	1.42
99	PI_250440	6			2	2	1	3	3	1	4	4	1	NA	NA	NA	8	1.66667	2.33333	3	NA	3	3	1	2.33
1	PI_137119	7			0	1	1	0	1	1	1	2	1	NA	NA	NA	9	0.666667	0.666667	1.33333	NA	0.28	1.28	1	0.85
10	W6_31707	7	var.	sativum	0	0	0	1	1	1	1	1	1	NA	NA	NA	9	0	1	1	NA	0.78	0.78	0.78	0.78
100	PI_250441	7			1	1	1	3	3	1	3	3	3	NA	NA	NA	9	1	2.33333	3	NA	2.56	2.56	1.56	2.22
102	PI_250447	7			NA	NA	NA	NA	NA	NA	NA	NA	NA	NA	NA	NA	NA	NA	NA	NA	NA	NA	NA	NA	NA
103	PI_250448	7			1	1	1	1	3	1	3	4	1	NA	NA	NA	7	1	1.66667	2.66667	NA	1.56	2.83	1	1.8
104	PI_253968	7			0	0	0	1	1	1	3	2	1	NA	NA	NA	8	0	1	2	NA	1.33	1.06	0.78	1.06
105	PI_257244	7			1	1	0	1	1	0	3	3	0	NA	NA	NA	9	0.666667	0.666667	2	NA	1.56	1.56	0	1.04
106	PI_257592	7			1	1	1	1	1	1	3	3	3	NA	NA	NA	9	1	1	3	NA	1.56	1.56	1.56	1.56
107	PI_261623	7			1	2	1	1	4	1	1	3	1	NA	NA	NA	8	1.33333	2	1.66667	NA	1	3.28	1	1.76
108	PI_261624	7			1	1	1	3	5	1	3	6	3	NA	NA	NA	8	1	3	4	NA	2.56	4.39	1.56	2.83
109	PI_261636	7			1	1	0	1	1	1	2	2	0	NA	NA	NA	6	0.666667	1	1.33333	NA	1.28	1.28	0.5	1.02
11	PI_184130	7			1	1	0	1	1	1	3	1	1	NA	NA	NA	9	0.666667	1	1.66667	NA	1.56	1	0.78	1.11
110	PI_261671	7			0	1	1	1	1	1	1	2	1	NA	NA	NA	9	0.666667	1	1.33333	NA	0.78	1.28	1	1.02
111	PI_261677	7			1	0	0	3	1	1	4	3	3	NA	NA	NA	8	0.333333	1.66667	3.33333	NA	2.83	1.33	1.33	1.83
112	PI_263014	7			1	1	0	1	3	1	3	4	2	NA	NA	NA	8	0.666667	1.66667	3	NA	1.56	2.83	1.06	1.81
113	PI_263027	7			NA	NA	NA	NA	NA	NA	NA	NA	NA	NA	NA	NA	NA	NA	NA	NA	NA	NA	NA	NA	NA
115	PI_263031	7			0	0	0	0	1	1	0	1	1	NA	NA	NA	8	0	0.666667	0.666667	NA	0	0.78	0.78	0.52
116	PI_263032	7			1	3	0	1	3	1	1	5	2	NA	NA	NA	8	1.33333	1.66667	2.66667	NA	1	3.56	1.06	1.87
117	PI_263871	7			1	1	0	1	1	0	NA	NA	NA	NA	NA	NA	NA	0.666667	0.666667	NA	NA	NA	NA	NA	NA
118	PI_266070	7			1	0	0	1	1	1	3	3	1	NA	NA	NA	9	0.333333	1	2.33333	NA	1.56	1.33	0.78	1.22
119	PI_269543	7			0	1	0	3	1	1	3	4	1	NA	NA	NA	8	0.333333	1.66667	2.66667	NA	2.33	1.83	0.78	1.65
12	PI_181958	7			0	1	0	1	2	1	1	4	1	NA	NA	NA	8	0.333333	1.33333	2	NA	0.78	2.33	0.78	1.3
120	PI_269761	7	var.	arvense	0	1	1	0	2	3	1	3	5	NA	NA	NA	9	0.666667	1.66667	3	NA	0.28	2.06	3.11	1.81
121	PI_269762	7	subsp.	sativum	1	1	0	1	2	1	2	2	2	NA	NA	NA	9	0.666667	1.33333	2	NA	1.28	1.78	1.06	1.37
122	PI_269777	7			1	1	1	1	1	1	1	1	1	NA	NA	NA	9	1	1	1	NA	1	1	1	1
123	PI_269778	7			2	1	1	2	1	1	6	1	1	NA	NA	NA	7	1.33333	1.33333	2.66667	NA	3.11	1	1	1.7
124	PI_269782	7			1	0	0	1	1	1	2	1	1	NA	NA	NA	8	0.333333	1	1.33333	NA	1.28	0.78	0.78	0.94
125	PI_269791	7			1	1	1	1	1	2	2	2	2	NA	NA	NA	7	1	1.33333	2	NA	1.28	1.28	1.78	1.44
126	PI_269802	7			1	1	0	1	1	0	2	2	1	NA	NA	NA	6	0.666667	0.666667	1.66667	NA	1.28	1.28	0.28	0.94
127	PI_269804	7			0	0	0	1	1	0	NA	NA	NA	NA	NA	NA	NA	0	0.666667	NA	NA	NA	NA	NA	NA
128	PI_269812	7			0	1	0	0	1	1	3	1	3	NA	NA	NA	9	0.333333	0.666667	2.33333	NA	0.83	1	1.33	1.06
129	PI_269818	7			0	0	0	1	1	1	2	1	1	NA	NA	NA	11	0	1	1.33333	NA	1.06	0.78	0.78	0.87
13	PI_109866	7			1	1	NA	3	3	NA	3	4	NA	NA	NA	NA	NA	1	3	3.5	NA	2.56	2.83	NA	2.69
130	PI_269821	7			3	1	1	3	2	1	5	3	2	NA	NA	NA	6	1.66667	2	3.33333	NA	3.56	2.06	1.28	2.3
131	PI_269822	7			1	1	1	1	1	1	3	3	2	NA	NA	NA	8	1	1	2.66667	NA	1.56	1.56	1.28	1.46
132	PI_269825	7			0	0	0	0	0	1	1	1	3	NA	NA	NA	9	0	0.333333	1.66667	NA	0.28	0.28	1.33	0.63
133	PI_270536	7			0	1	0	1	2	0	1	3	0	NA	NA	NA	9	0.333333	1	1.33333	NA	0.78	2.06	0	0.94
134	PI_271035	7			1	1	1	1	3	1	3	4	2	NA	NA	NA	7	1	1.66667	3	NA	1.56	2.83	1.28	1.89
135	PI_271038	7			2	1	0	4	2	NA	6	3	2	NA	NA	NA	8	1	3	3.66667	NA	4.11	2.06	NA	2.74
136	PI_271116	7			1	1	2	2	1	2	3	2	4	NA	NA	NA	9	1.33333	1.66667	3	NA	2.06	1.28	2.56	1.96
137	PI_271511	7			1	1	0	1	1	1	1	2	2	NA	NA	NA	7	0.666667	1	1.66667	NA	1	1.28	1.06	1.11
138	PI_272148	7			0	1	0	1	1	1	1	3	3	NA	NA	NA	8	0.333333	1	2.33333	NA	0.78	1.56	1.33	1.22
139	PI_272171	7			1	1	1	1	1	0	1	2	1	NA	NA	NA	9	1	0.666667	1.33333	NA	1	1.28	0.5	0.93
14	PI_116056	7	subsp.	sativum	0	1	0	1	1	1	1	2	1	NA	NA	NA	8	0.333333	1	1.33333	NA	0.78	1.28	0.78	0.94
140	PI_272175	7			1	1	0	1	1	1	1	1	1	NA	NA	NA	10	0.666667	1	1	NA	1	1	0.78	0.93
141	PI_272184	7			1	1	0	1	1	1	1	2	2	NA	NA	NA	9	0.666667	1	1.66667	NA	1	1.28	1.06	1.11
142	PI_272194	7			0	0	2	1	1	4	1	3	3	NA	NA	NA	9	0.666667	2	2.33333	NA	0.78	1.33	3.28	1.8
143	PI_272215	7			1	0	1	2	1	2	3	1	3	NA	NA	NA	9	0.666667	1.66667	2.33333	NA	2.06	0.78	2.06	1.63
144	PI_272216	7			1	0	0	1	1	1	3	1	1	NA	NA	NA	9	0.333333	1	1.66667	NA	1.56	0.78	0.78	1.04
145	PI_272218	7			1	0	0	3	1	0	3	1	0	NA	NA	NA	8	0.333333	1.33333	1.33333	NA	2.56	0.78	0	1.11
146	PI_273209	7	subsp.	elatius	0	1	0	0	1	0	0	3	0	NA	NA	NA	8	0.333333	0.333333	1	NA	0	1.56	0	0.52
147	PI_273605	7			1	1	1	3	1	1	4	3	3	NA	NA	NA	8	1	1.66667	3.33333	NA	2.83	1.56	1.56	1.98
148	PI_274307	7			0	0	0	1	0	0	1	1	0	NA	NA	NA	8	0	0.333333	0.666667	NA	0.78	0.28	0	0.35
149	PI_274308	7			0	0	0	1	0	0	1	0	0	NA	NA	NA	8	0	0.333333	0.333333	NA	0.78	0	0	0.26
15	PI_116844	7			1	1	0	2	1	0	3	3	1	NA	NA	NA	7	0.666667	1	2.33333	NA	2.06	1.56	0.28	1.3
150	PI_274584	7			1	1	0	3	1	1	3	2	2	NA	NA	NA	8	0.666667	1.66667	2.33333	NA	2.56	1.28	1.06	1.63
151	PI_275821	7			2	1	0	3	2	0	4	3	0	NA	NA	NA	8	1	1.66667	2.33333	NA	3.06	2.06	0	1.7
152	PI_275822	7			1	1	0	1	1	0	3	2	1	NA	NA	NA	7	0.666667	0.666667	2	NA	1.56	1.28	0.28	1.04
153	PI_277852	7			1	2	1	2	4	1	3	4	3	NA	NA	NA	9	1.33333	2.33333	3.33333	NA	2.06	3.56	1.56	2.39
154	PI_279823	7			1	1	0	1	1	0	3	1	8	NA	NA	NA	7	0.666667	0.666667	4	NA	1.56	1	2.22	1.59
155	PI_279825	7			0	0	0	1	1	1	1	1	0	NA	NA	NA	7	0	1	0.666667	NA	0.78	0.78	0.5	0.69
156	PI_280252	7			1	1	0	1	4	1	3	3	1	NA	NA	NA	8	0.666667	2	2.33333	NA	1.56	3.06	0.78	1.8
157	PI_280603	7			0	0	0	1	0	0	1	1	1	NA	NA	NA	9	0	0.333333	1	NA	0.78	0.28	0.28	0.44
158	PI_280609	7			0	0	0	1	0	0	1	1	1	NA	NA	NA	9	0	0.333333	1	NA	0.78	0.28	0.28	0.44
159	PI_280613	7			0	0	0	0	0	0	1	0	0	NA	NA	NA	9	0	0	0.333333	NA	0.28	0	0	0.09
16	PI_116944	7			1	3	1	1	3	1	3	5	4	NA	NA	NA	10	1.66667	1.66667	4	NA	1.56	3.56	1.83	2.31
160	PI_280614	7			1	1	0	2	1	0	4	3	0	NA	NA	NA	8	0.666667	1	2.33333	NA	2.33	1.56	0	1.3
161	PI_280616	7			0	1	0	1	2	1	1	3	1	NA	NA	NA	9	0.333333	1.33333	1.66667	NA	0.78	2.06	0.78	1.2
162	PI_280617	7			0	0	0	1	0	0	1	1	1	NA	NA	NA	7	0	0.333333	1	NA	0.78	0.28	0.28	0.44
163	PI_280619	7			1	1	1	3	2	0	4	4	1	NA	NA	NA	8	1	1.66667	3	NA	2.83	2.33	0.5	1.89
164	PI_280626	7			1	1	1	2	2	1	3	3	1	NA	NA	NA	9	1	1.66667	2.33333	NA	2.06	2.06	1	1.7
165	PI_285710	7			1	1	0	1	3	1	3	3	1	NA	NA	NA	9	0.666667	1.66667	2.33333	NA	1.56	2.56	0.78	1.63
166	PI_285718	7			1	1	1	1	1	1	2	3	3	NA	NA	NA	9	1	1	2.66667	NA	1.28	1.56	1.56	1.46
167	PI_285722	7			1	1	0	1	1	1	1	3	1	NA	NA	NA	8	0.666667	1	1.66667	NA	1	1.56	0.78	1.11
168	PI_285724	7			0	1	1	1	1	1	1	1	1	NA	NA	NA	7	0.666667	1	1	NA	0.78	1	1	0.93
169	PI_285727	7			2	1	0	3	3	1	5	3	1	NA	NA	NA	9	1	2.33333	3	NA	3.33	2.56	0.78	2.22
17	PI_117264	7			0	NA	0	0	1	0	0	1	1	NA	NA	NA	8	0	0.333333	0.666667	NA	0	NA	0.28	0.35
170	PI_285730	7			1	1	1	1	1	1	1	1	1	NA	NA	NA	9	1	1	1	NA	1	1	1	1
171	PI_285737	7			2	1	1	3	3	1	6	4	3	NA	NA	NA	8	1.33333	2.33333	4.33333	NA	3.61	2.83	1.56	2.67
172	PI_285740	7			1	2	0	1	5	0	3	3	1	NA	NA	NA	7	1	2	2.33333	NA	1.56	3.78	0.28	1.87
173	PI_285747	7			0	1	0	1	1	1	1	3	1	NA	NA	NA	7	0.333333	1	1.66667	NA	0.78	1.56	0.78	1.04
174	PI_286430	7			1	1	0	1	2	1	1	3	1	NA	NA	NA	8	0.666667	1.33333	1.66667	NA	1	2.06	0.78	1.28
175	PI_286431	7			NA	NA	NA	NA	NA	NA	NA	NA	NA	NA	NA	NA	NA	NA	NA	NA	NA	NA	NA	NA	NA
176	PI_286607	7			2	1	0	5	1	0	5	1	0	NA	NA	NA	8	1	2	2	NA	4.33	1	0	1.78
177	PI_288025	7			2	2	1	3	3	1	4	4	1	NA	NA	NA	8	1.66667	2.33333	3	NA	3.06	3.06	1	2.37
178	PI_293426	7			0	0	NA	0	0	NA	0	0	NA	NA	NA	NA	NA	0	0	0	NA	0	0	NA	0
179	PI_306591	7			0	1	0	1	1	1	1	3	2	NA	NA	NA	9	0.333333	1	2	NA	0.78	1.56	1.06	1.13
18	PI_117998	7			1	1	1	1	2	2	3	4	3	NA	NA	NA	7	1	1.66667	3.33333	NA	1.56	2.33	2.06	1.98
180	PI_307666	7			1	1	0	1	1	1	3	2	1	NA	NA	NA	9	0.666667	1	2	NA	1.56	1.28	0.78	1.2
181	PI_308796	7			1	1	0	1	1	0	3	3	1	NA	NA	NA	7	0.666667	0.666667	2.33333	NA	1.56	1.56	0.28	1.13
182	PI_314794	7			2	1	1	2	1	1	4	3	3	NA	NA	NA	8	1.33333	1.33333	3.33333	NA	2.56	1.56	1.56	1.89
183	PI_314795	7			NA	NA	NA	NA	NA	NA	NA	NA	NA	NA	NA	NA	NA	NA	NA	NA	NA	NA	NA	NA	NA
184	PI_319374	7			1	1	0	2	2	1	3	3	1	NA	NA	NA	10	0.666667	1.66667	2.33333	NA	2.06	2.06	0.78	1.63
185	PI_324695	7			1	1	0	1	4	1	3	3	3	NA	NA	NA	8	0.666667	2	3	NA	1.56	3.06	1.33	1.98
186	PI_324697	7			0	0	0	1	0	0	1	1	1	NA	NA	NA	8	0	0.333333	1	NA	0.78	0.28	0.28	0.44
187	PI_324700	7			0	1	0	1	1	1	2	3	2	NA	NA	NA	18	0.333333	1	2.33333	NA	1.06	1.56	1.06	1.22
188	PI_324702	7			0	1	0	1	1	1	1	1	1	NA	NA	NA	8	0.333333	1	1	NA	0.78	1	0.78	0.85
189	PI_324703	7			0	0	0	1	1	1	1	1	1	NA	NA	NA	9	0	1	1	NA	0.78	0.78	0.78	0.78
19	PI_118501	7			1	2	0	1	4	1	3	5	3	NA	NA	NA	7	1	2	3.66667	NA	1.56	3.83	1.33	2.24
190	PI_324706	7			1	2	1	1	3	1	1	3	1	NA	NA	NA	10	1.33333	1.66667	1.66667	NA	1	2.78	1	1.59
191	PI_331413	7			1	1	0	1	1	1	3	3	1	NA	NA	NA	9	0.666667	1	2.33333	NA	1.56	1.56	0.78	1.3
192	PI_331414	7			1	1	1	1	1	2	2	2	3	NA	NA	NA	8	1	1.33333	2.33333	NA	1.28	1.28	2.06	1.54
193	PI_340128	7			0	0	0	1	1	1	1	1	1	NA	NA	NA	9	0	1	1	NA	0.78	0.78	0.78	0.78
194	PI_340130	7			2	2	1	3	3	2	4	3	1	NA	NA	NA	10	1.66667	2.66667	2.66667	NA	3.06	2.78	1.5	2.44
195	PI_341889	7			1	1	1	1	2	1	3	3	1	NA	NA	NA	6	1	1.33333	2.33333	NA	1.56	2.06	1	1.54
196	PI_343292	7			0	0	0	0	0	0	0	1	1	NA	NA	NA	10	0	0	0.666667	NA	0	0.28	0.28	0.19
197	PI_343331	7			2	2	1	3	3	1	6	6	1	NA	NA	NA	8	1.66667	2.33333	4.33333	NA	3.61	3.61	1	2.74
198	PI_343338	7			0	1	0	1	1	1	2	2	1	NA	NA	NA	7	0.333333	1	1.66667	NA	1.06	1.28	0.78	1.04
199	PI_343824	7			0	0	0	1	0	1	1	1	1	NA	NA	NA	9	0	0.666667	1	NA	0.78	0.28	0.78	0.61
2	PI_102888	7			0	1	0	0	1	0	1	1	1	NA	NA	NA	9	0.333333	0.333333	1	NA	0.28	1	0.28	0.52
20	PI_121352	7			1	1	1	2	3	2	3	4	3	NA	NA	NA	9	1	2.33333	3.33333	NA	2.06	2.83	2.06	2.31
200	PI_343958	7			1	0	1	1	1	1	3	3	3	NA	NA	NA	9	0.666667	1	3	NA	1.56	1.33	1.56	1.48
201	PI_343987	7	subsp.	sativum	3	1	0	3	3	1	3	1	2	NA	NA	NA	9	1.33333	2.33333	2	NA	3	2	1.06	2.02
202	PI_344003	7			1	1	1	3	3	3	3	3	3	NA	NA	NA	7	1	3	3	NA	2.56	2.56	2.56	2.56
203	PI_344010	7	subsp.	elatius	0	0	0	0	1	0	1	1	0	NA	NA	NA	9	0	0.333333	0.666667	NA	0.28	0.78	0	0.35
205	PI_347281	7			1	1	0	1	1	1	3	3	3	NA	NA	NA	9	0.666667	1	3	NA	1.56	1.56	1.33	1.48
207	PI_347457	7			0	0	0	1	1	1	1	1	1	NA	NA	NA	8	0	1	1	NA	0.78	0.78	0.78	0.78
208	PI_347477	7			1	0	0	3	1	1	6	6	1	NA	NA	NA	8	0.333333	1.66667	4.33333	NA	3.39	2.17	0.78	2.11
209	PI_347490	7			1	1	0	3	2	1	5	3	3	NA	NA	NA	9	0.666667	2	3.66667	NA	3.11	2.06	1.33	2.17
21	PI_124478	7			1	0	1	2	1	1	3	1	3	NA	NA	NA	8	0.666667	1.33333	2.33333	NA	2.06	0.78	1.56	1.46
210	PI_347496	7			2	1	0	3	1	0	3	3	1	NA	NA	NA	9	1	1.33333	2.33333	NA	2.78	1.56	0.28	1.54
211	PI_355906	7			1	1	1	1	1	1	1	2	1	NA	NA	NA	7	1	1	1.33333	NA	1	1.28	1	1.09
212	PI_356973	7			0	1	0	1	1	0	1	1	0	NA	NA	NA	8	0.333333	0.666667	0.666667	NA	0.78	1	0	0.59
213	PI_356974	7			1	1	0	1	1	0	2	2	0	NA	NA	NA	7	0.666667	0.666667	1.33333	NA	1.28	1.28	0	0.85
214	PI_356980	7			1	0	0	1	1	0	1	1	0	NA	NA	NA	8	0.333333	0.666667	0.666667	NA	1	0.78	0	0.59
215	PI_356984	7			0	1	0	1	2	2	3	4	3	NA	NA	NA	8	0.333333	1.66667	3.33333	NA	1.33	2.33	1.83	1.83
217	PI_356991	7			0	1	1	3	2	1	3	2	1	NA	NA	NA	10	0.666667	2	2	NA	2.33	1.78	1	1.7
218	PI_356992	7			0	1	0	1	2	2	1	3	3	NA	NA	NA	10	0.333333	1.66667	2.33333	NA	0.78	2.06	1.83	1.56
219	PI_357290	7			0	0	0	1	0	0	1	0	1	NA	NA	NA	6	0	0.333333	0.666667	NA	0.78	0	0.28	0.35
22	PI_125839	7			0	1	1	0	1	1	1	2	1	NA	NA	NA	10	0.666667	0.666667	1.33333	NA	0.28	1.28	1	0.85
220	PI_358300	7			2	1	1	3	2	1	5	3	2	NA	NA	NA	10	1.33333	2	3.33333	NA	3.33	2.06	1.28	2.22
221	PI_358613	7			1	1	1	1	3	3	4	5	3	NA	NA	NA	10	1	2.33333	4	NA	1.83	3.11	2.56	2.5
222	PI_358620	7			1	1	1	3	3	2	3	4	3	NA	NA	NA	9	1	2.66667	3.33333	NA	2.56	2.83	2.06	2.48
223	PI_358633	7			1	1	1	1	1	3	1	2	3	NA	NA	NA	9	1	1.66667	2	NA	1	1.28	2.56	1.61
224	PI_358640	7			0	0	0	1	1	1	1	2	0	NA	NA	NA	8	0	1	1	NA	0.78	1.06	0.5	0.78
225	PI_365419	7			0	1	1	1	1	1	1	2	1	NA	NA	NA	6	0.666667	1	1.33333	NA	0.78	1.28	1	1.02
226	PI_371796	7			1	1	1	1	2	1	2	3	2	NA	NA	NA	9	1	1.33333	2.33333	NA	1.28	2.06	1.28	1.54
227	PI_378157	7			1	1	0	1	1	1	3	3	1	NA	NA	NA	7	0.666667	1	2.33333	NA	1.56	1.56	0.78	1.3
228	PI_381334	7			0	0	0	0	1	0	1	1	0	NA	NA	NA	6	0	0.333333	0.666667	NA	0.28	0.78	0	0.35
229	PI_393488	7			0	1	1	1	1	1	1	1	2	NA	NA	NA	9	0.666667	1	1.33333	NA	0.78	1	1.28	1.02
23	PI_125840	7			0	1	1	1	1	1	1	1	1	NA	NA	NA	9	0.666667	1	1	NA	0.78	1	1	0.93
230	PI_393489	7			1	1	0	1	1	0	1	1	0	NA	NA	NA	9	0.666667	0.666667	0.666667	NA	1	1	0	0.67
231	PI_404225	7			1	1	0	1	1	0	3	2	0	NA	NA	NA	8	0.666667	0.666667	1.66667	NA	1.56	1.28	0	0.94
232	PI_409031	7			0	0	0	0	0	1	1	0	1	NA	NA	NA	8	0	0.333333	0.666667	NA	0.28	0	0.78	0.35
233	PI_413678	7			1	1	0	1	1	1	1	1	1	NA	NA	NA	8	0.666667	1	1	NA	1	1	0.78	0.93
234	PI_413683	7			NA	NA	NA	NA	NA	NA	NA	NA	NA	NA	NA	NA	NA	NA	NA	NA	NA	NA	NA	NA	NA
235	PI_413685	7			1	1	0	1	1	0	1	1	0	NA	NA	NA	7	0.666667	0.666667	0.666667	NA	1	1	0	0.67
236	PI_413688	7			0	0	0	1	1	1	1	1	1	NA	NA	NA	8	0	1	1	NA	0.78	0.78	0.78	0.78
237	PI_413698	7			2	1	1	2	1	1	3	3	1	NA	NA	NA	7	1.33333	1.33333	2.33333	NA	2.28	1.56	1	1.61
238	PI_413703	7			1	1	0	1	1	1	1	2	1	NA	NA	NA	8	0.666667	1	1.33333	NA	1	1.28	0.78	1.02
239	PI_429839	7			0	0	0	1	1	1	1	1	1	NA	NA	NA	9	0	1	1	NA	0.78	0.78	0.78	0.78
24	PI_134271	7			1	0	1	1	1	1	3	1	3	NA	NA	NA	9	0.666667	1	2.33333	NA	1.56	0.78	1.56	1.3
240	PI_429843	7			0	0	2	0	1	2	1	1	3	NA	NA	NA	10	0.666667	1	1.66667	NA	0.28	0.78	2.28	1.11
241	PI_429845	7			2	1	1	2	2	1	6	3	3	NA	NA	NA	8	1.33333	1.66667	4	NA	3.11	2.06	1.56	2.24
242	PI_429849	7			1	1	0	1	3	0	2	1	0	NA	NA	NA	9	0.666667	1.33333	1	NA	1.28	2	0	1.09
244	PI_476409	7			1	1	0	1	1	1	3	3	3	NA	NA	NA	8	0.666667	1	3	NA	1.56	1.56	1.33	1.48
245	PI_476410	7			1	1	0	2	2	1	3	3	1	NA	NA	NA	7	0.666667	1.66667	2.33333	NA	2.06	2.06	0.78	1.63
246	PI_476413	7			NA	NA	NA	NA	NA	NA	NA	NA	NA	NA	NA	NA	NA	NA	NA	NA	NA	NA	NA	NA	NA
247	PI_477371	7			1	1	0	3	1	1	3	1	1	NA	NA	NA	8	0.666667	1.66667	1.66667	NA	2.56	1	0.78	1.44
248	PI_486131	7			1	1	1	3	2	2	3	3	5	NA	NA	NA	8	1	2.33333	3.66667	NA	2.56	2.06	2.61	2.41
249	PI_494077	7			1	1	0	1	1	0	2	1	0	NA	NA	NA	7	0.666667	0.666667	1	NA	1.28	1	0	0.76
25	PI_140298	7			0	1	0	0	2	0	0	4	1	NA	NA	NA	8	0.333333	0.666667	1.66667	NA	0	2.33	0.28	0.87
250	PI_499982	7			1	1	0	1	1	1	1	3	3	NA	NA	NA	9	0.666667	1	2.33333	NA	1	1.56	1.33	1.3
251	PI_505062	7	subsp.	sativum	0	0	0	1	1	0	1	1	0	NA	NA	NA	8	0	0.666667	0.666667	NA	0.78	0.78	0	0.52
252	PI_505080	7	subsp.	sativum	1	1	0	1	1	1	1	1	1	NA	NA	NA	8	0.666667	1	1	NA	1	1	0.78	0.93
253	PI_505108	7	subsp.	sativum	0	0	0	0	0	0	0	1	0	NA	NA	NA	9	0	0	0.333333	NA	0	0.28	0	0.09
254	PI_505122	7	subsp.	sativum	0	1	0	0	1	0	0	1	0	NA	NA	NA	9	0.333333	0.333333	0.333333	NA	0	1	0	0.33
255	PI_505127	7	subsp.	sativum	1	1	1	1	1	2	1	1	2	NA	NA	NA	9	1	1.33333	1.33333	NA	1	1	1.78	1.26
256	PI_505144	7	subsp.	sativum	0	2	0	0	3	1	1	4	1	NA	NA	NA	9	0.666667	1.33333	2	NA	0.28	3.06	0.78	1.37
257	PI_639974	7	subsp.	elatius	0	0	0	1	2	0	3	3	1	NA	NA	NA	9	0	1	2.33333	NA	1.33	1.83	0.28	1.15
258	W6_12723	7	var.	arvense	1	0	1	1	0	1	1	0	1	NA	NA	NA	NA	0.666667	0.666667	0.666667	NA	1	0	1	0.67
259	W6_12739	7	var.	arvense	1	2	1	1	2	2	3	3	3	NA	NA	NA	7	1.33333	1.66667	3	NA	1.56	2.28	2.06	1.96
26	PI_155109	7			2	1	0	2	3	1	4	3	1	NA	NA	NA	7	1	2	2.66667	NA	2.56	2.56	0.78	1.96
260	W6_15008	7	subsp.	elatius	1	1	1	2	1	1	4	3	2	NA	NA	NA	8	1	1.33333	3	NA	2.33	1.56	1.28	1.72
261	W6_15010	7	subsp.	elatius	1	1	1	1	2	1	3	3	2	NA	NA	NA	8	1	1.33333	2.66667	NA	1.56	2.06	1.28	1.63
262	W6_15019	7	var.	pumilio	1	0	0	1	0	0	1	0	0	NA	NA	NA	9	0.333333	0.333333	0.333333	NA	1	0	0	0.33
263	W6_15044	7	subsp.	elatius	0	0	0	1	1	0	1	1	0	NA	NA	NA	9	0	0.666667	0.666667	NA	0.78	0.78	0	0.52
264	W6_15048	7	var.	pumilio	1	1	0	1	1	1	3	3	3	NA	NA	NA	8	0.666667	1	3	NA	1.56	1.56	1.33	1.48
265	W6_26154	7	var.	arvense	1	1	0	3	2	1	4	3	3	NA	NA	NA	8	0.666667	2	3.33333	NA	2.83	2.06	1.33	2.07
266	W6_26160	7	var.	arvense	0	1	0	1	1	0	2	3	0	NA	NA	NA	8	0.333333	0.666667	1.66667	NA	1.06	1.56	0	0.87
267	W6_17293	7	var.	arvense	1	2	0	1	3	0	1	4	1	NA	NA	NA	10	1	1.33333	2	NA	1	3.06	0.28	1.44
268	W6_15028	7	subsp.	transcaucasicum	0	0	0	1	0	0	1	0	1	NA	NA	NA	10	0	0.333333	0.666667	NA	0.78	0	0.28	0.35
269	PI_269798	7			0	1	0	1	2	0	1	3	1	NA	NA	NA	6	0.333333	1	1.66667	NA	0.78	2.06	0.28	1.04
27	PI_156647	7			1	1	1	2	1	1	3	3	1	NA	NA	NA	9	1	1.33333	2.33333	NA	2.06	1.56	1	1.54
270	PI_601516	7			1	1	0	1	1	0	1	2	0	NA	NA	NA	7	0.666667	0.666667	1	NA	1	1.28	0	0.76
271	PI_639967	7	subsp.	asiaticum	0	0	0	1	0	0	1	0	0	NA	NA	NA	10	0	0.333333	0.333333	NA	0.78	0	0	0.26
273	PI_639969	7	subsp.	asiaticum	0	0	0	0	0	0	0	1	1	NA	NA	NA	9	0	0	0.666667	NA	0	0.28	0.28	0.19
274	PI_639976	7	var.	arvense	1	1	1	1	1	3	2	3	2	NA	NA	NA	9	1	1.66667	2.33333	NA	1.28	1.56	2.28	1.7
275	PI_639977	7	var.	arvense	NA	NA	NA	0	0	0	1	0	0	NA	NA	NA	9	NA	0	0.333333	NA	NA	NA	NA	NA
276	PI_639979	7	var.	arvense	0	0	0	1	1	1	1	1	1	NA	NA	NA	9	0	1	1	NA	0.78	0.78	0.78	0.78
277	PI_639980	7	var.	arvense	0	0	1	0	0	1	0	1	3	NA	NA	NA	10	0.333333	0.333333	1.33333	NA	0	0.28	1.56	0.61
278	PI_639981	7	var.	arvense	0	0	0	1	1	1	1	0	0	NA	NA	NA	9	0	1	0.333333	NA	0.78	0.5	0.5	0.59
279	PI_347329	7			2	1	1	3	1	1	3	1	1	NA	NA	NA	8	1.33333	1.66667	1.66667	NA	2.78	1	1	1.59
28	PI_156720	7			1	1	1	1	1	2	1	2	3	NA	NA	NA	9	1	1.33333	2	NA	1	1.28	2.06	1.44
280	PI_173840	7			1	1	1	2	3	1	3	4	3	NA	NA	NA	8	1	2	3.33333	NA	2.06	2.83	1.56	2.15
281	PI_206816	7			1	0	0	2	1	0	3	1	1	NA	NA	NA	9	0.333333	1	1.66667	NA	2.06	0.78	0.28	1.04
282	PI_393490	7			0	0	0	0	1	0	0	1	0	NA	NA	NA	9	0	0.333333	0.333333	NA	0	0.78	0	0.26
283	W6_26157	7	var.	arvense	0	0	0	1	1	0	1	1	0	NA	NA	NA	8	0	0.666667	0.666667	NA	0.78	0.78	0	0.52
284	W6_26161	7	var.	arvense	1	0	0	1	0	0	3	0	1	NA	NA	NA	9	0.333333	0.333333	1.33333	NA	1.56	0	0.28	0.61
285	PI_320972	7			0	1	1	1	2	1	1	3	1	NA	NA	NA	9	0.666667	1.33333	1.66667	NA	0.78	2.06	1	1.28
286	PI_638516	7			0	1	0	2	2	0	5	4	1	NA	NA	NA	7	0.333333	1.33333	3.33333	NA	2.39	2.33	0.28	1.67
287	W6_39726	7			1	2	1	3	4	1	3	6	2	NA	NA	NA	8	1.33333	2.66667	3.66667	NA	2.56	4.11	1.28	2.65
288	PI_594358	7			0	0	0	1	1	0	3	1	1	NA	NA	NA	9	0	0.666667	1.66667	NA	1.33	0.78	0.28	0.8
289	PI_633698	7			0	0	0	1	1	0	1	2	1	NA	NA	NA	8	0	0.666667	1.33333	NA	0.78	1.06	0.28	0.7
29	PI_162909	7			1	1	1	1	2	1	1	2	2	NA	NA	NA	10	1	1.33333	1.66667	NA	1	1.78	1.28	1.35
290	PI_619079	7			NA	3	3	NA	NA	NA	NA	NA	NA	NA	NA	NA	NA	3	NA	NA	NA	NA	NA	NA	NA
291	PI_628276	7			0	1	1	1	1	1	1	3	3	NA	NA	NA	8	0.666667	1	2.33333	NA	0.78	1.56	1.56	1.3
292	PI_634571	7			0	0	NA	1	0	0	1	0	0	NA	NA	NA	7	0	0.333333	0.333333	NA	0.78	0	NA	0.26
3	PI_203066	7			1	1	1	3	2	1	4	3	3	NA	NA	NA	9	1	2	3.33333	NA	2.83	2.06	1.56	2.15
30	PI_163126	7			1	1	0	1	1	1	3	3	3	NA	NA	NA	10	0.666667	1	3	NA	1.56	1.56	1.33	1.48
31	PI_164548	7			1	2	0	1	2	1	1	5	1	NA	NA	NA	9	1	1.33333	2.33333	NA	1	2.83	0.78	1.54
32	PI_164612	7			0	1	1	1	3	1	1	4	3	NA	NA	NA	9	0.666667	1.66667	2.66667	NA	0.78	2.83	1.56	1.72
33	PI_164971	7			0	0	1	1	1	1	1	1	2	NA	NA	NA	7	0.333333	1	1.33333	NA	0.78	0.78	1.28	0.94
34	PI_164972	7			1	1	0	1	1	1	1	3	2	NA	NA	NA	8	0.666667	1	2	NA	1	1.56	1.06	1.2
35	PI_165949	7			1	1	1	1	1	1	3	3	3	NA	NA	NA	8	1	1	3	NA	1.56	1.56	1.56	1.56
36	PI_166084	7			0	0	0	0	0	0	0	0	0	NA	NA	NA	9	0	0	0	NA	0	0	0	0
37	PI_166159	7			0	0	0	NA	0	0	NA	1	1	NA	NA	NA	8	0	0	1	NA	NA	0.28	0.28	0.28
38	PI_169608	7			1	1	1	1	1	1	2	1	2	NA	NA	NA	10	1	1	1.66667	NA	1.28	1	1.28	1.19
39	PI_171810	7			1	0	0	2	0	0	4	1	0	NA	NA	NA	8	0.333333	0.666667	1.66667	NA	2.33	0.28	0	0.87
4	PI_203067	7			0	1	1	1	1	1	1	1	2	NA	NA	NA	9	0.666667	1	1.33333	NA	0.78	1	1.28	1.02
40	PI_172339	7			0	0	1	1	1	1	2	1	2	NA	NA	NA	9	0.333333	1	1.66667	NA	1.06	0.78	1.28	1.04
41	PI_174921	7			0	0	0	0	1	0	1	0	0	NA	NA	NA	5	0	0.333333	0.333333	NA	0.28	0.5	0	0.26
42	PI_175231	7			0	1	1	1	1	1	1	1	1	NA	NA	NA	8	0.666667	1	1	NA	0.78	1	1	0.93
43	PI_179450	7			0	0	1	0	1	1	1	2	3	NA	NA	NA	9	0.333333	0.666667	2	NA	0.28	1.06	1.56	0.96
44	PI_179451	7			1	1	0	1	2	1	1	3	1	NA	NA	NA	7	0.666667	1.33333	1.66667	NA	1	2.06	0.78	1.28
45	PI_179459	7			1	1	0	3	1	0	4	3	1	NA	NA	NA	8	0.666667	1.33333	2.66667	NA	2.83	1.56	0.28	1.56
46	PI_179722	7			0	1	1	1	1	1	2	2	2	NA	NA	NA	NA	0.666667	1	2	NA	1.06	1.28	1.28	1.2
47	PI_179970	7			1	1	0	2	2	1	4	3	1	NA	NA	NA	8	0.666667	1.66667	2.66667	NA	2.33	2.06	0.78	1.72
48	PI_180329	7			2	2	0	4	5	0	6	6	0	NA	NA	NA	10	1.33333	3	4	NA	4.11	4.61	0	2.91
49	PI_180693	7			1	1	1	2	1	1	3	2	1	NA	NA	NA	9	1	1.33333	2	NA	2.06	1.28	1	1.44
5	PI_203068	7			1	1	1	1	3	1	1	3	2	NA	NA	NA	11	1	1.66667	2	NA	1	2.56	1.28	1.61
50	PI_180696	7			2	1	0	3	NA	1	3	3	3	NA	NA	NA	8	1	2	3	NA	2.78	NA	1.33	2.06
51	PI_180699	7			1	1	0	1	1	0	3	3	2	NA	NA	NA	8	0.666667	0.666667	2.66667	NA	1.56	1.56	0.56	1.22
52	PI_180702	7			0	0	0	0	0	0	0	0	0	NA	NA	NA	8	0	0	0	NA	0	0	0	0
53	PI_181801	7			0	0	0	0	0	0	1	1	0	NA	NA	NA	9	0	0	0.666667	NA	0.28	0.28	0	0.19
54	PI_183467	7			NA	NA	NA	NA	NA	NA	NA	NA	NA	NA	NA	NA	NA	NA	NA	NA	NA	NA	NA	NA	NA
55	PI_184784	7			NA	NA	NA	NA	NA	NA	NA	NA	NA	NA	NA	NA	NA	NA	NA	NA	NA	NA	NA	NA	NA
56	PI_193578	7			0	0	1	0	0	1	1	0	2	NA	NA	NA	10	0.333333	0.333333	1	NA	0.28	0	1.28	0.52
57	PI_193584	7			1	1	1	1	3	3	3	4	3	NA	NA	NA	9	1	2.33333	3.33333	NA	1.56	2.83	2.56	2.31
58	PI_193590	7			0	1	1	1	1	1	1	1	3	NA	NA	NA	10	0.666667	1	1.66667	NA	0.78	1	1.56	1.11
59	PI_195020	7			0	0	1	0	0	0	0	1	1	NA	NA	NA	10	0.333333	0	0.666667	NA	0	0.28	0.5	0.26
6	PI_203069	7			1	1	0	2	2	1	3	3	3	NA	NA	NA	9	0.666667	1.66667	3	NA	2.06	2.06	1.33	1.81
60	PI_195404	7			0	1	0	1	1	1	1	1	1	NA	NA	NA	9	0.333333	1	1	NA	0.78	1	0.78	0.85
61	PI_195631	7			1	1	0	1	1	0	2	2	1	NA	NA	NA	9	0.666667	0.666667	1.66667	NA	1.28	1.28	0.28	0.94
62	PI_197044	7			1	1	0	1	1	1	3	2	2	NA	NA	NA	8	0.666667	1	2.33333	NA	1.56	1.28	1.06	1.3
63	PI_197990	7			0	1	1	1	1	1	1	1	3	NA	NA	NA	8	0.666667	1	1.66667	NA	0.78	1	1.56	1.11
64	PI_198072	7			1	1	1	1	2	1	1	3	3	NA	NA	NA	9	1	1.33333	2.33333	NA	1	2.06	1.56	1.54
65	PI_198074	7			0	0	0	1	1	1	2	1	2	NA	NA	NA	9	0	1	1.66667	NA	1.06	0.78	1.06	0.96
66	PI_198735	7			0	0	0	0	0	1	1	1	3	NA	NA	NA	8	0	0.333333	1.66667	NA	0.28	0.28	1.33	0.63
67	PI_200755	7			NA	NA	NA	NA	NA	NA	NA	NA	NA	NA	NA	NA	NA	NA	NA	NA	NA	NA	NA	NA	NA
68	PI_201390	7			NA	NA	NA	NA	NA	NA	NA	NA	NA	NA	NA	NA	NA	NA	NA	NA	NA	NA	NA	NA	NA
69	PI_204306	7			1	1	0	3	1	0	3	3	0	NA	NA	NA	8	0.666667	1.33333	2	NA	2.56	1.56	0	1.37
7	PI_221697	7			0	1	0	1	1	1	1	2	0	NA	NA	NA	8	0.333333	1	1	NA	0.78	1.28	0.5	0.85
70	PI_206006	7			2	0	0	5	1	0	5	1	0	NA	NA	NA	8	0.666667	2	2	NA	4.33	0.78	0	1.7
71	PI_206838	7			0	1	0	0	0	0	0	1	1	NA	NA	NA	NA	0.333333	0	0.666667	NA	0	0.5	0.28	0.26
72	PI_206861	7			1	1	0	1	1	0	2	1	0	NA	NA	NA	7	0.666667	0.666667	1	NA	1.28	1	0	0.76
73	PI_207508	7			0	0	0	1	1	0	1	0	0	NA	NA	NA	9	0	0.666667	0.333333	NA	0.78	0.5	0	0.43
74	PI_209507	7			1	1	0	2	2	1	5	4	1	NA	NA	NA	9	0.666667	1.66667	3.33333	NA	2.61	2.33	0.78	1.91
75	PI_210561	7			1	0	0	1	1	1	3	1	1	NA	NA	NA	8	0.333333	1	1.66667	NA	1.56	0.78	0.78	1.04
76	PI_210568	7			1	1	0	1	1	1	3	3	1	NA	NA	NA	10	0.666667	1	2.33333	NA	1.56	1.56	0.78	1.3
77	PI_210569	7			0	1	0	0	2	0	0	3	1	NA	NA	NA	8	0.333333	0.666667	1.33333	NA	0	2.06	0.28	0.78
78	PI_210571	7			1	2	0	1	2	0	1	4	1	NA	NA	NA	8	1	1	2	NA	1	2.56	0.28	1.28
79	PI_210583	7			NA	NA	NA	NA	NA	NA	NA	NA	NA	NA	NA	NA	NA	NA	NA	NA	NA	NA	NA	NA	NA
8	PI_143485	7			1	0	1	1	1	1	3	1	1	NA	NA	NA	9	0.666667	1	1.66667	NA	1.56	0.78	1	1.11
80	PI_212031	7			0	1	1	1	2	1	1	4	3	NA	NA	NA	10	0.666667	1.33333	2.66667	NA	0.78	2.33	1.56	1.56
81	PI_220174	7			0	0	0	1	1	1	2	3	1	NA	NA	NA	10	0	1	2	NA	1.06	1.33	0.78	1.06
82	PI_220189	7			0	0	3	3	1	1	3	1	3	NA	NA	NA	10	1	1.66667	2.33333	NA	2.33	0.78	2	1.7
83	PI_222071	7			0	0	0	0	1	0	0	1	0	NA	NA	NA	10	0	0.333333	0.333333	NA	0	0.78	0	0.26
84	PI_222117	7			1	0	0	3	1	0	3	3	1	NA	NA	NA	9	0.333333	1.33333	2.33333	NA	2.56	1.33	0.28	1.39
85	PI_227258	7			NA	NA	NA	NA	NA	NA	NA	NA	NA	NA	NA	NA	NA	NA	NA	NA	NA	NA	NA	NA	NA
86	PI_236492	7			1	1	0	1	1	1	2	2	1	NA	NA	NA	7	0.666667	1	1.66667	NA	1.28	1.28	0.78	1.11
88	PI_241593	7			0	1	0	1	2	1	3	3	2	NA	NA	NA	8	0.333333	1.33333	2.66667	NA	1.33	2.06	1.06	1.48
89	PI_242027	7	subsp.	sativum	1	1	1	1	1	1	2	2	2	NA	NA	NA	9	1	1	2	NA	1.28	1.28	1.28	1.28
9	PI_142775	7			0	1	1	0	3	1	4	3	1	NA	NA	NA	10	0.666667	1.33333	2.66667	NA	1.11	2.56	1	1.56
90	PI_242028	7			1	1	0	1	1	1	1	2	1	NA	NA	NA	8	0.666667	1	1.33333	NA	1	1.28	0.78	1.02
91	PI_244093	7			1	0	0	3	2	0	5	3	1	NA	NA	NA	8	0.333333	1.66667	3	NA	3.11	1.83	0.28	1.74
92	PI_244121	7			1	1	0	2	3	0	4	4	1	NA	NA	NA	6	0.666667	1.66667	3	NA	2.33	2.83	0.28	1.81
93	PI_244150	7			1	1	1	1	1	1	3	3	3	NA	NA	NA	7	1	1	3	NA	1.56	1.56	1.56	1.56
94	PI_244191	7			1	1	0	1	2	2	3	3	3	NA	NA	NA	8	0.666667	1.66667	3	NA	1.56	2.06	1.83	1.81
95	PI_248181	7			1	1	1	1	2	1	2	3	3	NA	NA	NA	9	1	1.33333	2.66667	NA	1.28	2.06	1.56	1.63
96	PI_249645	7			0	0	1	1	1	2	1	1	3	NA	NA	NA	9	0.333333	1.33333	1.66667	NA	0.78	0.78	2.06	1.2
97	PI_250438	7			1	0	0	2	1	1	3	1	1	NA	NA	NA	7	0.333333	1.33333	1.66667	NA	2.06	0.78	0.78	1.2
98	PI_250439	7			0	0	0	0	0	0	0	0	0	NA	NA	NA	7	0	0	0	NA	0	0	0	0
99	PI_250440	7			1	1	0	2	3	1	3	4	1	NA	NA	NA	8	0.666667	2	2.66667	NA	2.06	2.83	0.78	1.89
